# Supplementary material for: The epidemiology of hip and groin pain and Femoroacetabular Impingement Syndrome (FAIS) in male and female Gaelic games players
Source: PLoS One. 2024 Sep 25;19(9):e0309027. doi: 10.1371/journal.pone.0309027 (PMC11423975; doi:10.1371/journal.pone.0309027)
Supplement: S1 Dataset — (XLSX) [file pone.0309027.s004.xlsx]

## Sheet: Data set
teamnumber	playerid	malefemaleteam	Age	age1	sport	gaaagegroups	gaalevels	trainingtotal	gametotal	othersport	othersportstrain	othersportsgame		painlastyear	painduration	otherpduration	currentpain	participation	healthpro	dx	statedx		everhadfai	faidxinlastyear	pain	stiffness	catchingclicking	none	othersx	pjysicalexam	xray	mri	mra	ct	noneoftheabove	otherimaging
1300	1314	male team	24	over 21	hurling and football	senior	club only	150	60	yes	60	0		yes	-99	#NULL!	no	no	no	#NULL!			no	no							#NULL!	#NULL!	#NULL!	#NULL!
s182	51.171.52.166	male team	24	over 21	HURLING/CAMOGIE	senior	club only	200	60	yes	100	0		yes	-99	#NULL!	yes	-99	yes	yes	tfl ms injury		no	no							#NULL!	#NULL!	#NULL!	#NULL!
s57	93.107.17.166	male team	29	over 21	hurling and football	senior	club and county	200	300	yes	140	0		yes	-99	#NULL!	no	sometimes	yes	yes	inactive/weak/tight glutes/imbalance		no	no							#NULL!	#NULL!	#NULL!	#NULL!
1000	1001	male team	30	over 21	HURLING/CAMOGIE	senior	club only	60	0	yes	180	0		no	not applicable	#NULL!	no	#NULL!	#NULL!	#NULL!			#NULL!	#NULL!							#NULL!	#NULL!	#NULL!	#NULL!
1000	1004	male team	22	over 21	hurling and football	senior	club only	270	40	yes	270	0		no	not applicable	#NULL!	no	#NULL!	#NULL!	#NULL!			#NULL!	#NULL!							#NULL!	#NULL!	#NULL!	#NULL!
1000	1005	male team	21	19-21	HURLING/CAMOGIE	senior	club only	270	60	yes	120	0		no	not applicable	#NULL!	no	#NULL!	#NULL!	#NULL!			#NULL!	#NULL!							#NULL!	#NULL!	#NULL!	#NULL!
1000	1008	male team	25	over 21	HURLING/CAMOGIE	senior	club only	270	0	yes	60	0		no	not applicable	#NULL!	no	#NULL!	#NULL!	#NULL!			#NULL!	#NULL!							#NULL!	#NULL!	#NULL!	#NULL!
1000	1011	male team	19	19-21	HURLING/CAMOGIE	u21 and senior	club and school	420	60	no	#NULL!	#NULL!		no	not applicable	#NULL!	no	#NULL!	#NULL!	#NULL!			#NULL!	#NULL!							#NULL!	#NULL!	#NULL!	#NULL!
1000	1012	male team	28	over 21	hurling and football	senior	club only	270	40	yes	240	0		no	not applicable	#NULL!	no	#NULL!	#NULL!	#NULL!			#NULL!	#NULL!							#NULL!	#NULL!	#NULL!	#NULL!
1000	1013	male team	25	over 21	hurling and football	senior	club only	270	60	yes	240	0		no	not applicable	#NULL!	no	#NULL!	#NULL!	#NULL!			#NULL!	#NULL!							#NULL!	#NULL!	#NULL!	#NULL!
1000	1014	male team	24	over 21	HURLING/CAMOGIE	senior	club only	270	60	no	#NULL!	#NULL!		no	not applicable	#NULL!	no	#NULL!	#NULL!	#NULL!			#NULL!	#NULL!							#NULL!	#NULL!	#NULL!	#NULL!
1000	1015	male team	24	over 21	HURLING/CAMOGIE	senior	club only	270	60	yes	180	0		no	not applicable	#NULL!	no	#NULL!	#NULL!	#NULL!			#NULL!	#NULL!							#NULL!	#NULL!	#NULL!	#NULL!
1000	1016	male team	20	19-21	hurling and football	u21 and senior	club school and county	540	180	yes	180	0		no	not applicable	#NULL!	no	#NULL!	#NULL!	#NULL!			#NULL!	#NULL!							#NULL!	#NULL!	#NULL!	#NULL!
1300	1301	male team	21	19-21	HURLING/CAMOGIE	u21 and senior	club only	180	60	no	#NULL!	#NULL!		no	not applicable	#NULL!	no	#NULL!	#NULL!	#NULL!			#NULL!	#NULL!							#NULL!	#NULL!	#NULL!	#NULL!
1300	1306	male team	32	over 21	hurling and football	senior	club only	180	60	no	#NULL!	#NULL!		no	not applicable	#NULL!	no	#NULL!	#NULL!	#NULL!			#NULL!	#NULL!							#NULL!	#NULL!	#NULL!	#NULL!
1300	1308	male team	20	19-21	hurling and football	u21 and senior	club only	180	60	yes	100	0		no	not applicable	#NULL!	no	#NULL!	#NULL!	#NULL!			#NULL!	#NULL!							#NULL!	#NULL!	#NULL!	#NULL!
1300	1309	male team	20	19-21	hurling and football	u21 and senior	club only	240	60	yes	330	0		no	not applicable	#NULL!	no	#NULL!	#NULL!	#NULL!			#NULL!	#NULL!							#NULL!	#NULL!	#NULL!	#NULL!
1300	1311	male team	19	19-21	hurling and football	u21 and senior	club only	160	30	yes	120	0		no	not applicable	#NULL!	no	#NULL!	#NULL!	#NULL!			#NULL!	#NULL!							#NULL!	#NULL!	#NULL!	#NULL!
1300	1319	male team	30	over 21	HURLING/CAMOGIE	senior	club only	60	30	yes	60	0		no	not applicable	#NULL!	no	#NULL!	#NULL!	#NULL!			#NULL!	#NULL!							#NULL!	#NULL!	#NULL!	#NULL!
1300	1323	male team	24	over 21	hurling and football	senior	club only	180	60	no	#NULL!	#NULL!		no	not applicable	#NULL!	no	#NULL!	#NULL!	#NULL!			#NULL!	#NULL!							#NULL!	#NULL!	#NULL!	#NULL!
1300	1324	male team	18	18 and under	HURLING/CAMOGIE	u21 and senior	club and school	300	180	no	#NULL!	#NULL!		no	not applicable	#NULL!	no	#NULL!	#NULL!	#NULL!			#NULL!	#NULL!							#NULL!	#NULL!	#NULL!	#NULL!
1300	1327	male team	23	over 21	hurling and football	senior	club only	180	60	yes	180	0		no	not applicable	#NULL!	no	#NULL!	#NULL!	#NULL!			#NULL!	#NULL!							#NULL!	#NULL!	#NULL!	#NULL!
1300	1329	male team	23	over 21	hurling and football	senior	club only	180	60	yes	160	0		no	not applicable	#NULL!	no	#NULL!	#NULL!	#NULL!			#NULL!	#NULL!							#NULL!	#NULL!	#NULL!	#NULL!
1300	1334	male team	19	19-21	hurling and football	u21 and senior	club and school	400	60	yes	120	0		no	not applicable	#NULL!	no	#NULL!	#NULL!	#NULL!			#NULL!	#NULL!							#NULL!	#NULL!	#NULL!	#NULL!
1400	1412	male team	19	19-21	HURLING/CAMOGIE	u21 and senior	club school and county	240	60	yes	120	0		no	not applicable	#NULL!	no	#NULL!	#NULL!	#NULL!			#NULL!	#NULL!							#NULL!	#NULL!	#NULL!	#NULL!
2300	2301	male team	22	over 21	hurling and football	senior	club only	400	120	yes	200	90		no	not applicable	#NULL!	no	#NULL!	#NULL!	#NULL!			#NULL!	#NULL!							#NULL!	#NULL!	#NULL!	#NULL!
2300	2302	male team	20	19-21	hurling and football	senior	club and county	150	60	yes	655	90		no	not applicable	#NULL!	no	#NULL!	#NULL!	#NULL!			#NULL!	#NULL!							#NULL!	#NULL!	#NULL!	#NULL!
2300	2305	male team	35	over 21	hurling and football	senior	club only	180	60	yes	120	0		no	not applicable	#NULL!	no	#NULL!	#NULL!	#NULL!			#NULL!	#NULL!							#NULL!	#NULL!	#NULL!	#NULL!
2300	2308	male team	33	over 21	HURLING/CAMOGIE	senior	club only	180	120	no	#NULL!	#NULL!		no	not applicable	#NULL!	no	#NULL!	#NULL!	#NULL!			#NULL!	#NULL!							#NULL!	#NULL!	#NULL!	#NULL!
2300	2313	male team	20	19-21	hurling and football	u21 and senior	club and school	250	60	yes	120	0		no	not applicable	#NULL!	no	#NULL!	#NULL!	#NULL!			#NULL!	#NULL!							#NULL!	#NULL!	#NULL!	#NULL!
2500	2501	male team	23	over 21	hurling and football	senior	club only	180	60	yes	180	60		no	not applicable	#NULL!	no	#NULL!	#NULL!	#NULL!			#NULL!	#NULL!							#NULL!	#NULL!	#NULL!	#NULL!
2500	2505	male team	31	over 21	HURLING/CAMOGIE	senior	club only	120	30	no	#NULL!	#NULL!		no	not applicable	#NULL!	no	#NULL!	#NULL!	#NULL!			#NULL!	#NULL!							#NULL!	#NULL!	#NULL!	#NULL!
2500	2506	male team	22	over 21	hurling and football	senior	club only	240	60	no	#NULL!	#NULL!		no	not applicable	#NULL!	no	#NULL!	#NULL!	#NULL!			#NULL!	#NULL!							#NULL!	#NULL!	#NULL!	#NULL!
2500	2509	male team	20	19-21	hurling and football	senior	club only	210	60	yes	120	0		no	not applicable	#NULL!	no	#NULL!	#NULL!	#NULL!			#NULL!	#NULL!							#NULL!	#NULL!	#NULL!	#NULL!
2500	2510	male team	20	19-21	hurling and football	u21 and senior	club school and county	240	180	yes	180	100		no	not applicable	#NULL!	no	#NULL!	#NULL!	#NULL!			#NULL!	#NULL!							#NULL!	#NULL!	#NULL!	#NULL!
2500	2512	male team	18	18 and under	hurling and football	senior and minor	club only	180	60	yes	120	90		no	not applicable	#NULL!	no	#NULL!	#NULL!	#NULL!			#NULL!	#NULL!							#NULL!	#NULL!	#NULL!	#NULL!
2500	2516	male team	26	over 21	HURLING/CAMOGIE	senior	club only	60	60	yes	60	0		no	not applicable	#NULL!	no	#NULL!	#NULL!	#NULL!			#NULL!	#NULL!							#NULL!	#NULL!	#NULL!	#NULL!
3000	3003	male team	19	19-21	hurling and football	u21 and senior	club and county	240	120	yes	60	0		no	not applicable	#NULL!	no	#NULL!	#NULL!	#NULL!			#NULL!	#NULL!							#NULL!	#NULL!	#NULL!	#NULL!
3000	3004	male team	19	19-21	FOOTBALL	u21 and senior	club school and county	270	180	yes	100	0		no	not applicable	#NULL!	no	#NULL!	#NULL!	#NULL!			#NULL!	#NULL!							#NULL!	#NULL!	#NULL!	#NULL!
3000	3006	male team	19	19-21	FOOTBALL	u21 and senior	club school and county	420	300	yes	120	0		no	not applicable	#NULL!	no	#NULL!	#NULL!	#NULL!			#NULL!	#NULL!							#NULL!	#NULL!	#NULL!	#NULL!
3000	3007	male team	18	18 and under	FOOTBALL	u21 and senior	club school and county	560	180	yes	240	90		no	not applicable	#NULL!	no	#NULL!	#NULL!	#NULL!			#NULL!	#NULL!							#NULL!	#NULL!	#NULL!	#NULL!
3000	3010	male team	19	19-21	FOOTBALL	u21 and senior	club and county	540	120	yes	120	0		no	not applicable	#NULL!	no	#NULL!	#NULL!	#NULL!			#NULL!	#NULL!							#NULL!	#NULL!	#NULL!	#NULL!
3000	3011	male team	19	19-21	FOOTBALL	u21 and senior	club school and county	480	180	yes	60	0		no	not applicable	#NULL!	no	#NULL!	#NULL!	#NULL!			#NULL!	#NULL!							#NULL!	#NULL!	#NULL!	#NULL!
3000	3012	male team	20	19-21	FOOTBALL	u21 and senior	club school and county	480	120	yes	120	0		no	not applicable	#NULL!	no	#NULL!	#NULL!	#NULL!			#NULL!	#NULL!							#NULL!	#NULL!	#NULL!	#NULL!
3000	3013	male team	18	18 and under	hurling and football	u21 and senior	club and county	600	180	yes	60	0		no	not applicable	#NULL!	no	#NULL!	#NULL!	#NULL!			#NULL!	#NULL!							#NULL!	#NULL!	#NULL!	#NULL!
3000	3016	male team	19	19-21	FOOTBALL	u20/21	club school and county	480	180	yes	120	0		no	not applicable	#NULL!	no	#NULL!	#NULL!	#NULL!			#NULL!	#NULL!							#NULL!	#NULL!	#NULL!	#NULL!
3000	3017	male team	19	19-21	FOOTBALL	u21 and senior	club and county	360	120	yes	180	0		no	not applicable	#NULL!	no	#NULL!	#NULL!	#NULL!			#NULL!	#NULL!							#NULL!	#NULL!	#NULL!	#NULL!
3000	3018	male team	19	19-21	FOOTBALL	u21 and senior	club and county	405	180	yes	60	120		no	not applicable	#NULL!	no	#NULL!	#NULL!	#NULL!			#NULL!	#NULL!							#NULL!	#NULL!	#NULL!	#NULL!
3000	3019	male team	18	18 and under	hurling and football	minor u21 and senior	club school and county	420	240	no	#NULL!	#NULL!		no	not applicable	#NULL!	no	#NULL!	#NULL!	#NULL!			#NULL!	#NULL!							#NULL!	#NULL!	#NULL!	#NULL!
3000	3020	male team	18	18 and under	FOOTBALL	u21 and senior	club and county	270	60	no	#NULL!	#NULL!		no	not applicable	#NULL!	no	#NULL!	#NULL!	#NULL!			#NULL!	#NULL!							#NULL!	#NULL!	#NULL!	#NULL!
3100	3102	male team	32	over 21	FOOTBALL	senior	club only	180	0	no	#NULL!	#NULL!		no	not applicable	#NULL!	no	#NULL!	#NULL!	#NULL!			#NULL!	#NULL!							#NULL!	#NULL!	#NULL!	#NULL!
3100	3104	male team	32	over 21	FOOTBALL	senior	club only	180	60	no	#NULL!	#NULL!		no	not applicable	#NULL!	no	#NULL!	#NULL!	#NULL!			#NULL!	#NULL!							#NULL!	#NULL!	#NULL!	#NULL!
3100	3106	male team	17	18 and under	hurling and football	minor u21 and senior	club and school	195	120	yes	120	0		no	not applicable	#NULL!	no	#NULL!	#NULL!	#NULL!			#NULL!	#NULL!							#NULL!	#NULL!	#NULL!	#NULL!
3100	3107	male team	31	over 21	hurling and football	senior	club only	120	60	yes	240	0		no	not applicable	#NULL!	no	#NULL!	#NULL!	#NULL!			#NULL!	#NULL!							#NULL!	#NULL!	#NULL!	#NULL!
3100	3111	male team	32	over 21	hurling and football	senior	club only	180	60	no	#NULL!	#NULL!		no	not applicable	#NULL!	no	#NULL!	#NULL!	#NULL!			#NULL!	#NULL!							#NULL!	#NULL!	#NULL!	#NULL!
3100	3113	male team	21	19-21	FOOTBALL	senior	club only	260	0	yes	120	0		no	not applicable	#NULL!	no	#NULL!	#NULL!	#NULL!			#NULL!	#NULL!							#NULL!	#NULL!	#NULL!	#NULL!
3100	3115	male team	18	18 and under	FOOTBALL	senior	club and school	180	60	yes	180	0		no	not applicable	#NULL!	no	#NULL!	#NULL!	#NULL!			#NULL!	#NULL!							#NULL!	#NULL!	#NULL!	#NULL!
3100	3118	male team	18	18 and under	FOOTBALL	u21 and senior	club and school	180	120	yes	240	0		no	not applicable	#NULL!	no	#NULL!	#NULL!	#NULL!			#NULL!	#NULL!							#NULL!	#NULL!	#NULL!	#NULL!
3100	3119	male team	32	over 21	hurling and football	senior	club only	180	60	yes	80	90		no	not applicable	#NULL!	no	#NULL!	#NULL!	#NULL!			#NULL!	#NULL!							#NULL!	#NULL!	#NULL!	#NULL!
3100	3120	male team	22	over 21	FOOTBALL	senior	club only	180	60	yes	180	0		no	not applicable	#NULL!	no	#NULL!	#NULL!	#NULL!			#NULL!	#NULL!							#NULL!	#NULL!	#NULL!	#NULL!
3100	3121	male team	17	18 and under	hurling and football	minor and u21	club and school	360	180	yes	180	0		no	not applicable	#NULL!	no	#NULL!	#NULL!	#NULL!			#NULL!	#NULL!							#NULL!	#NULL!	#NULL!	#NULL!
3100	3122	male team	18	18 and under	hurling and football	minor and u21	club and school	120	90	yes	180	90		no	not applicable	#NULL!	no	#NULL!	#NULL!	#NULL!			#NULL!	#NULL!							#NULL!	#NULL!	#NULL!	#NULL!
3200	3202	male team	29	over 21	HURLING/CAMOGIE	senior	club only	30	10	yes	720	0		no	not applicable	#NULL!	no	#NULL!	#NULL!	#NULL!			#NULL!	#NULL!							#NULL!	#NULL!	#NULL!	#NULL!
3200	3205	male team	20	19-21	hurling and football	senior	club only	200	40	yes	240	0		no	not applicable	#NULL!	no	#NULL!	#NULL!	#NULL!			#NULL!	#NULL!							#NULL!	#NULL!	#NULL!	#NULL!
3200	3206	male team	21	19-21	hurling and football	senior	club and county	240	120	yes	120	0		no	not applicable	#NULL!	no	#NULL!	#NULL!	#NULL!			#NULL!	#NULL!							#NULL!	#NULL!	#NULL!	#NULL!
3200	3207	male team	30	over 21	hurling and football	senior	club only	60	60	no	#NULL!	#NULL!		no	not applicable	#NULL!	no	#NULL!	#NULL!	#NULL!			#NULL!	#NULL!							#NULL!	#NULL!	#NULL!	#NULL!
3200	3208	male team	22	over 21	HURLING/CAMOGIE	senior	club and school	120	120	no	#NULL!	#NULL!		no	not applicable	#NULL!	no	#NULL!	#NULL!	#NULL!			#NULL!	#NULL!							#NULL!	#NULL!	#NULL!	#NULL!
3200	3211	male team	23	over 21	hurling and football	senior	club only	300	60	yes	1800	480		no	not applicable	#NULL!	no	#NULL!	#NULL!	#NULL!			#NULL!	#NULL!							#NULL!	#NULL!	#NULL!	#NULL!
3200	3214	male team	20	19-21	hurling and football	u21 and senior	club only	180	60	no	#NULL!	#NULL!		no	not applicable	#NULL!	no	#NULL!	#NULL!	#NULL!			#NULL!	#NULL!							#NULL!	#NULL!	#NULL!	#NULL!
3200	3217	male team	23	over 21	hurling and football	senior	club only	180	60	no	#NULL!	#NULL!		no	not applicable	#NULL!	no	#NULL!	#NULL!	#NULL!			#NULL!	#NULL!							#NULL!	#NULL!	#NULL!	#NULL!
3200	3219	male team	22	over 21	hurling and football	senior	club only	240	15	yes	240	0		no	not applicable	#NULL!	no	#NULL!	#NULL!	#NULL!			#NULL!	#NULL!							#NULL!	#NULL!	#NULL!	#NULL!
3200	3220	male team	32	over 21	HURLING/CAMOGIE	senior	club only	90	70	no	#NULL!	#NULL!		no	not applicable	#NULL!	no	#NULL!	#NULL!	#NULL!			#NULL!	#NULL!							#NULL!	#NULL!	#NULL!	#NULL!
3200	3221	male team	25	over 21	HURLING/CAMOGIE	senior	club only	120	0	no	#NULL!	#NULL!		no	not applicable	#NULL!	no	#NULL!	#NULL!	#NULL!			#NULL!	#NULL!							#NULL!	#NULL!	#NULL!	#NULL!
3200	3222	male team	27	over 21	hurling and football	senior	club only	300	60	yes	180	0		no	not applicable	#NULL!	no	#NULL!	#NULL!	#NULL!			#NULL!	#NULL!							#NULL!	#NULL!	#NULL!	#NULL!
3300	3303	male team	29	over 21	FOOTBALL	senior	club and county	400	80	yes	120	0		no	not applicable	#NULL!	no	#NULL!	#NULL!	#NULL!			#NULL!	#NULL!							#NULL!	#NULL!	#NULL!	#NULL!
3300	3305	male team	23	over 21	FOOTBALL	senior	club and county	180	130	yes	90	0		no	not applicable	#NULL!	no	#NULL!	#NULL!	#NULL!			#NULL!	#NULL!							#NULL!	#NULL!	#NULL!	#NULL!
3300	3309	male team	19	19-21	FOOTBALL	u21 and senior	club school and county	420	185	yes	60	0		no	not applicable	#NULL!	no	#NULL!	#NULL!	#NULL!			#NULL!	#NULL!							#NULL!	#NULL!	#NULL!	#NULL!
3300	3310	male team	22	over 21	FOOTBALL	senior	club school and county	340	190	yes	120	0		no	not applicable	#NULL!	no	#NULL!	#NULL!	#NULL!			#NULL!	#NULL!							#NULL!	#NULL!	#NULL!	#NULL!
3300	3311	male team	19	19-21	FOOTBALL	senior	club and county	240	130	yes	60	0		no	not applicable	#NULL!	no	#NULL!	#NULL!	#NULL!			#NULL!	#NULL!							#NULL!	#NULL!	#NULL!	#NULL!
3300	3312	male team	23	over 21	FOOTBALL	senior	club and county	360	0	yes	120	0		no	not applicable	#NULL!	no	#NULL!	#NULL!	#NULL!			#NULL!	#NULL!							#NULL!	#NULL!	#NULL!	#NULL!
3300	3313	male team	22	over 21	FOOTBALL	senior	club and county	360	140	yes	120	0		no	not applicable	#NULL!	no	#NULL!	#NULL!	#NULL!			#NULL!	#NULL!							#NULL!	#NULL!	#NULL!	#NULL!
3300	3314	male team	20	19-21	hurling and football	u21 and senior	club and county	300	140	yes	110	0		no	not applicable	#NULL!	no	#NULL!	#NULL!	#NULL!			#NULL!	#NULL!							#NULL!	#NULL!	#NULL!	#NULL!
3300	3315	male team	26	over 21	hurling and football	senior	club and county	420	130	yes	120	0		no	not applicable	#NULL!	no	#NULL!	#NULL!	#NULL!			#NULL!	#NULL!							#NULL!	#NULL!	#NULL!	#NULL!
3300	3316	male team	20	19-21	FOOTBALL	u21 and senior	club and county	260	130	yes	140	0		no	not applicable	#NULL!	no	#NULL!	#NULL!	#NULL!			#NULL!	#NULL!							#NULL!	#NULL!	#NULL!	#NULL!
3300	3317	male team	21	19-21	FOOTBALL	senior	club school and county	340	140	yes	160	0		no	not applicable	#NULL!	no	#NULL!	#NULL!	#NULL!			#NULL!	#NULL!							#NULL!	#NULL!	#NULL!	#NULL!
3300	3318	male team	29	over 21	FOOTBALL	senior	club school and county	300	70	yes	120	0		no	not applicable	#NULL!	no	#NULL!	#NULL!	#NULL!			#NULL!	#NULL!							#NULL!	#NULL!	#NULL!	#NULL!
3300	3326	male team	22	over 21	hurling and football	senior	club and county	700	180	yes	200	0		no	not applicable	#NULL!	no	#NULL!	#NULL!	#NULL!			#NULL!	#NULL!							#NULL!	#NULL!	#NULL!	#NULL!
3400	3406	male team	15	18 and under	hurling and football	minor	club school and county	300	180	yes	60	0		no	not applicable	#NULL!	no	#NULL!	#NULL!	#NULL!			#NULL!	#NULL!							#NULL!	#NULL!	#NULL!	#NULL!
3400	3413	male team	15	18 and under	HURLING/CAMOGIE	minor	club and county	255	120	yes	60	0		no	not applicable	#NULL!	no	#NULL!	#NULL!	#NULL!			#NULL!	#NULL!							#NULL!	#NULL!	#NULL!	#NULL!
3400	3415	male team	15	18 and under	HURLING/CAMOGIE	minor	club school and county	180	180	yes	90	60		no	not applicable	#NULL!	no	#NULL!	#NULL!	#NULL!			#NULL!	#NULL!							#NULL!	#NULL!	#NULL!	#NULL!
3400	3417	male team	15	18 and under	hurling and football	minor	club school and county	240	210	yes	60	90		no	not applicable	#NULL!	no	#NULL!	#NULL!	#NULL!			#NULL!	#NULL!							#NULL!	#NULL!	#NULL!	#NULL!
2600	2604	male team	22	over 21	hurling and football	senior	club only	180	60	yes	60	90		no	not applicable	#NULL!	no	#NULL!	#NULL!	#NULL!			#NULL!	#NULL!							#NULL!	#NULL!	#NULL!	#NULL!
2600	2606	male team	22	over 21	hurling and football	u21 and senior	club and school	270	90	yes	240	0		no	not applicable	#NULL!	no	#NULL!	#NULL!	#NULL!			#NULL!	#NULL!							#NULL!	#NULL!	#NULL!	#NULL!
2600	2607	male team	20	19-21	hurling and football	u21 and senior	club only	120	60	yes	100	90		no	not applicable	#NULL!	no	#NULL!	#NULL!	#NULL!			#NULL!	#NULL!							#NULL!	#NULL!	#NULL!	#NULL!
2600	2608	male team	22	over 21	hurling and football	senior	club only	200	65	yes	100	90		no	not applicable	#NULL!	no	#NULL!	#NULL!	#NULL!			#NULL!	#NULL!							#NULL!	#NULL!	#NULL!	#NULL!
2600	2611	male team	22	over 21	hurling and football	senior	club and school	240	120	yes	300	0		no	not applicable	#NULL!	no	#NULL!	#NULL!	#NULL!			#NULL!	#NULL!							#NULL!	#NULL!	#NULL!	#NULL!
2600	2615	male team	20	19-21	hurling and football	u21 and senior	club only	60	60	yes	240	0		no	not applicable	#NULL!	no	#NULL!	#NULL!	#NULL!			#NULL!	#NULL!							#NULL!	#NULL!	#NULL!	#NULL!
400	404	male team	16	18 and under	hurling and football	minor	club school and county	330	240	yes	120	60		no	not applicable	#NULL!	no	#NULL!	#NULL!	#NULL!			#NULL!	#NULL!							#NULL!	#NULL!	#NULL!	#NULL!
400	407	male team	15	18 and under	hurling and football	minor	club school and county	360	180	no	#NULL!	#NULL!		no	not applicable	#NULL!	no	#NULL!	#NULL!	#NULL!			#NULL!	#NULL!							#NULL!	#NULL!	#NULL!	#NULL!
400	408	male team	17	18 and under	hurling and football	minor	club school and county	300	300	yes	120	0		no	not applicable	#NULL!	no	#NULL!	#NULL!	#NULL!			#NULL!	#NULL!							#NULL!	#NULL!	#NULL!	#NULL!
400	409	male team	17	18 and under	hurling and football	minor	club school and county	470	180	yes	90	0		no	not applicable	#NULL!	no	#NULL!	#NULL!	#NULL!			#NULL!	#NULL!							#NULL!	#NULL!	#NULL!	#NULL!
s40		male team	24	over 21	HURLING/CAMOGIE	senior	club and county	120	120	no	#NULL!	#NULL!		no	not applicable	#NULL!	no	#NULL!	#NULL!	#NULL!			#NULL!	#NULL!							#NULL!	#NULL!	#NULL!	#NULL!
s38		male team	29	over 21	HURLING/CAMOGIE	senior	club and county	240	130	yes	-99	-99		no	not applicable	#NULL!	no	#NULL!	#NULL!	#NULL!			#NULL!	#NULL!							#NULL!	#NULL!	#NULL!	#NULL!
s37		male team	23	over 21	HURLING/CAMOGIE	senior	club and county	480	120	yes	20	0		no	not applicable	#NULL!	no	#NULL!	#NULL!	#NULL!			#NULL!	#NULL!							#NULL!	#NULL!	#NULL!	#NULL!
s34		male team	20	19-21	HURLING/CAMOGIE	u21 and senior	club school and county	520	210	yes	120	0		no	not applicable	#NULL!	no	#NULL!	#NULL!	#NULL!			#NULL!	#NULL!							#NULL!	#NULL!	#NULL!	#NULL!
s33		male team	23	over 21	HURLING/CAMOGIE	senior	club school and county	300	130	yes	-99	-99		no	not applicable	#NULL!	no	#NULL!	#NULL!	#NULL!			#NULL!	#NULL!							#NULL!	#NULL!	#NULL!	#NULL!
s32		male team	23	over 21	HURLING/CAMOGIE	senior	club school and county	740	200	yes	100	70		no	not applicable	#NULL!	no	#NULL!	#NULL!	#NULL!			#NULL!	#NULL!							#NULL!	#NULL!	#NULL!	#NULL!
s28		male team	22	over 21	HURLING/CAMOGIE	u21 and senior	club school and county	720	180	yes	-99	0		no	not applicable	#NULL!	no	#NULL!	#NULL!	#NULL!			#NULL!	#NULL!							#NULL!	#NULL!	#NULL!	#NULL!
s23		male team	29	over 21	HURLING/CAMOGIE	senior	club and county	640	130	no	#NULL!	#NULL!		no	not applicable	#NULL!	no	#NULL!	#NULL!	#NULL!			#NULL!	#NULL!							#NULL!	#NULL!	#NULL!	#NULL!
s21		male team	#NULL!	#NULL!	FOOTBALL	u21 and senior	club only	60	60	yes	-99	-99		no	not applicable	#NULL!	no	#NULL!	#NULL!	#NULL!			#NULL!	#NULL!							#NULL!	#NULL!	#NULL!	#NULL!
s20		male team	18	18 and under	FOOTBALL	minor u21 and senior	club and school	250	110	no	#NULL!	#NULL!		no	not applicable	#NULL!	no	#NULL!	#NULL!	#NULL!			#NULL!	#NULL!							#NULL!	#NULL!	#NULL!	#NULL!
s15		male team	36	over 21	FOOTBALL	senior	club only	180	60	yes	120	60		no	not applicable	#NULL!	no	#NULL!	#NULL!	#NULL!			#NULL!	#NULL!							#NULL!	#NULL!	#NULL!	#NULL!
s13		male team	25	over 21	FOOTBALL	senior	club only	120	60	yes	120	0		no	not applicable	#NULL!	no	#NULL!	#NULL!	#NULL!			#NULL!	#NULL!							#NULL!	#NULL!	#NULL!	#NULL!
s259	109.76.186.173	male team	38	over 21	hurling and football	senior	club only	150	60	yes	30	0		no	not applicable	#NULL!	no	#NULL!	#NULL!	#NULL!			#NULL!	#NULL!							#NULL!	#NULL!	#NULL!	#NULL!
s254	185.213.132.222	male team	31	over 21	HURLING/CAMOGIE	senior	club and county	720	60	no	#NULL!	#NULL!		no	not applicable	#NULL!	no	#NULL!	#NULL!	#NULL!			#NULL!	#NULL!							#NULL!	#NULL!	#NULL!	#NULL!
s253	37.228.252.18	male team	23	over 21	HURLING/CAMOGIE	senior	club and school	360	120	yes	60	0		yes	0-3weeks	#NULL!	yes	no	no	#NULL!			no	no							#NULL!	#NULL!	#NULL!	#NULL!
s225	89.19.67.224	male team	19	19-21	HURLING/CAMOGIE	u21 and senior	club school and county	420	180	no	#NULL!	#NULL!		no	not applicable	#NULL!	no	#NULL!	#NULL!	#NULL!			#NULL!	#NULL!							#NULL!	#NULL!	#NULL!	#NULL!
s220	51.171.157.172	male team	21	19-21	hurling and football	u21 and senior	club and county	360	120	yes	180	0		no	not applicable	#NULL!	no	#NULL!	#NULL!	#NULL!			#NULL!	#NULL!							#NULL!	#NULL!	#NULL!	#NULL!
s209	80.111.161.175	male team	29	over 21	HURLING/CAMOGIE	senior	club only	300	60	yes	120	0		no	not applicable	#NULL!	no	#NULL!	#NULL!	#NULL!			#NULL!	#NULL!							#NULL!	#NULL!	#NULL!	#NULL!
s206	86.43.193.73	male team	24	over 21	hurling and football	senior	club only	180	60	yes	120	90		no	not applicable	#NULL!	no	#NULL!	#NULL!	#NULL!			#NULL!	#NULL!							#NULL!	#NULL!	#NULL!	#NULL!
s205	37.228.240.252	male team	23	over 21	HURLING/CAMOGIE	senior	club only	270	70	yes	180	60		no	not applicable	#NULL!	no	#NULL!	#NULL!	#NULL!			#NULL!	#NULL!							#NULL!	#NULL!	#NULL!	#NULL!
s203	95.44.168.202	male team	19	19-21	HURLING/CAMOGIE	u21 and senior	club school and county	540	180	no	#NULL!	#NULL!		no	not applicable	#NULL!	no	#NULL!	#NULL!	#NULL!			#NULL!	#NULL!							#NULL!	#NULL!	#NULL!	#NULL!
s207	109.255.114.255	male team	30	over 21	HURLING/CAMOGIE	senior	club only	300	60	yes	200	0		no	not applicable	#NULL!	no	#NULL!	#NULL!	#NULL!			#NULL!	#NULL!							#NULL!	#NULL!	#NULL!	#NULL!
s197	64.43.36.228	male team	34	over 21	FOOTBALL	senior	club only	360	30	yes	210	90		no	not applicable	#NULL!	no	#NULL!	#NULL!	#NULL!			#NULL!	#NULL!							#NULL!	#NULL!	#NULL!	#NULL!
s194	95.45.168.151	male team	39	over 21	FOOTBALL	senior	club only	360	120	yes	310	0		no	not applicable	#NULL!	no	#NULL!	#NULL!	#NULL!			#NULL!	#NULL!							#NULL!	#NULL!	#NULL!	#NULL!
s193	89.19.67.209	male team	24	over 21	FOOTBALL	senior	club only	120	30	yes	60	0		no	not applicable	#NULL!	no	#NULL!	#NULL!	#NULL!			#NULL!	#NULL!							#NULL!	#NULL!	#NULL!	#NULL!
s189	78.143.161.118	male team	24	over 21	HURLING/CAMOGIE	senior	club and county	700	180	no	#NULL!	#NULL!		no	not applicable	#NULL!	no	#NULL!	#NULL!	#NULL!			#NULL!	#NULL!							#NULL!	#NULL!	#NULL!	#NULL!
s177	213.233.155.188	male team	26	over 21	hurling and football	senior	club and county	700	130	yes	120	0		no	not applicable	#NULL!	no	#NULL!	#NULL!	#NULL!			#NULL!	#NULL!							#NULL!	#NULL!	#NULL!	#NULL!
s171	80.233.40.22	male team	27	over 21	FOOTBALL	senior	club only	150	60	no	#NULL!	#NULL!		no	not applicable	#NULL!	no	#NULL!	#NULL!	#NULL!			#NULL!	#NULL!							#NULL!	#NULL!	#NULL!	#NULL!
s165	217.114.169.249	male team	26	over 21	hurling and football	senior	club only	130	60	yes	180	0		no	not applicable	#NULL!	no	#NULL!	#NULL!	#NULL!			#NULL!	#NULL!							#NULL!	#NULL!	#NULL!	#NULL!
s164	80.233.37.75	male team	34	over 21	FOOTBALL	senior	club and school	90	60	yes	60	60		no	not applicable	#NULL!	no	#NULL!	#NULL!	#NULL!			#NULL!	#NULL!							#NULL!	#NULL!	#NULL!	#NULL!
s130	80.233.39.45	male team	19	19-21	HURLING/CAMOGIE	u21 and senior	club school and county	540	240	no	#NULL!	#NULL!		no	not applicable	#NULL!	no	#NULL!	#NULL!	#NULL!			#NULL!	#NULL!							#NULL!	#NULL!	#NULL!	#NULL!
s126	185.237.149.253	male team	26	over 21	HURLING/CAMOGIE	senior	club only	180	60	yes	140	0		no	not applicable	#NULL!	no	#NULL!	#NULL!	#NULL!			#NULL!	#NULL!							#NULL!	#NULL!	#NULL!	#NULL!
s124	80.233.39.205	male team	18	18 and under	HURLING/CAMOGIE	u21 and senior	club school and county	380	180	yes	100	0		no	not applicable	#NULL!	no	#NULL!	#NULL!	#NULL!			#NULL!	#NULL!							#NULL!	#NULL!	#NULL!	#NULL!
s113	217.114.169.252	male team	19	19-21	HURLING/CAMOGIE	u21 and senior	club and school	60	120	no	#NULL!	#NULL!		no	not applicable	#NULL!	no	#NULL!	#NULL!	#NULL!			#NULL!	#NULL!							#NULL!	#NULL!	#NULL!	#NULL!
s112	93.107.163.112	male team	35	over 21	HURLING/CAMOGIE	senior	club only	120	60	yes	360	90		no	not applicable	#NULL!	no	#NULL!	#NULL!	#NULL!			#NULL!	#NULL!							#NULL!	#NULL!	#NULL!	#NULL!
s99	109.255.102.214	male team	18	18 and under	HURLING/CAMOGIE	senior	club school and county	690	150	yes	-99	-99		no	not applicable	#NULL!	no	#NULL!	#NULL!	#NULL!			#NULL!	#NULL!							#NULL!	#NULL!	#NULL!	#NULL!
s90	80.233.60.195	male team	20	19-21	HURLING/CAMOGIE	senior	club and county	180	120	yes	120	0		no	not applicable	#NULL!	no	#NULL!	#NULL!	#NULL!			#NULL!	#NULL!							#NULL!	#NULL!	#NULL!	#NULL!
s87	78.17.239.235	male team	17	18 and under	HURLING/CAMOGIE	minor and u21	club school and county	300	240	yes	60	0		no	not applicable	#NULL!	no	#NULL!	#NULL!	#NULL!			#NULL!	#NULL!							#NULL!	#NULL!	#NULL!	#NULL!
s63	86.40.80.102	male team	24	over 21	hurling and football	senior	club and county	300	120	yes	150	0		no	not applicable	#NULL!	no	#NULL!	#NULL!	#NULL!			#NULL!	#NULL!							#NULL!	#NULL!	#NULL!	#NULL!
s59	86.43.186.230	male team	30	over 21	HURLING/CAMOGIE	senior	club school and county	760	190	yes	120	0		no	not applicable	#NULL!	no	#NULL!	#NULL!	#NULL!			#NULL!	#NULL!							#NULL!	#NULL!	#NULL!	#NULL!
s56	213.233.150.57	male team	20	19-21	HURLING/CAMOGIE	u21 and senior	club and county	460	90	yes	120	0		no	not applicable	#NULL!	no	#NULL!	#NULL!	#NULL!			#NULL!	#NULL!							#NULL!	#NULL!	#NULL!	#NULL!
s51	212.129.81.215	male team	26	over 21	HURLING/CAMOGIE	senior	club and county	400	120	no	#NULL!	#NULL!		no	not applicable	#NULL!	no	#NULL!	#NULL!	#NULL!			#NULL!	#NULL!							#NULL!	#NULL!	#NULL!	#NULL!
s49	64.43.184.179	male team	28	over 21	HURLING/CAMOGIE	senior	club and county	600	120	yes	120	0		no	not applicable	#NULL!	no	#NULL!	#NULL!	#NULL!			#NULL!	#NULL!							#NULL!	#NULL!	#NULL!	#NULL!
s48	80.233.62.200	male team	#NULL!	#NULL!	HURLING/CAMOGIE	u21 and senior	club school and county	670	240	yes	-99	0		no	not applicable	#NULL!	no	#NULL!	#NULL!	#NULL!			#NULL!	#NULL!							#NULL!	#NULL!	#NULL!	#NULL!
s45	86.40.3.210	male team	22	over 21	HURLING/CAMOGIE	u21 and senior	club only	200	60	yes	260	0		no	not applicable	#NULL!	no	#NULL!	#NULL!	#NULL!			#NULL!	#NULL!							#NULL!	#NULL!	#NULL!	#NULL!
m32	80.233.39.244	male team	15	18 and under	hurling and football	minor	club school and county	480	120	yes	60	0		no	not applicable	#NULL!	no	#NULL!	#NULL!	#NULL!			#NULL!	#NULL!							#NULL!	#NULL!	#NULL!	#NULL!
m31	51.171.67.192	male team	16	18 and under	FOOTBALL	minor	club school and county	360	180	yes	180	70		no	not applicable	#NULL!	no	#NULL!	#NULL!	#NULL!			#NULL!	#NULL!							#NULL!	#NULL!	#NULL!	#NULL!
m30	95.44.145.182	male team	16	18 and under	hurling and football	minor	club school and county	180	90	yes	240	80		no	not applicable	#NULL!	no	#NULL!	#NULL!	#NULL!			#NULL!	#NULL!							#NULL!	#NULL!	#NULL!	#NULL!
m27	89.127.47.229	male team	16	18 and under	FOOTBALL	minor	club school and county	390	180	yes	180	108		no	not applicable	#NULL!	no	#NULL!	#NULL!	#NULL!			#NULL!	#NULL!							#NULL!	#NULL!	#NULL!	#NULL!
m24	109.76.39.153	male team	17	18 and under	hurling and football	senior and minor	club school and county	450	180	yes	180	70		no	not applicable	#NULL!	no	#NULL!	#NULL!	#NULL!			#NULL!	#NULL!							#NULL!	#NULL!	#NULL!	#NULL!
m22	80.233.44.56	male team	15	18 and under	FOOTBALL	minor	club school and county	360	150	yes	120	80		no	not applicable	#NULL!	no	#NULL!	#NULL!	#NULL!			#NULL!	#NULL!							#NULL!	#NULL!	#NULL!	#NULL!
m18	185.205.228.140	male team	16	18 and under	FOOTBALL	minor	club school and county	410	175	no	#NULL!	#NULL!		no	not applicable	#NULL!	no	#NULL!	#NULL!	#NULL!			#NULL!	#NULL!							#NULL!	#NULL!	#NULL!	#NULL!
m15	213.79.55.249	male team	16	18 and under	hurling and football	minor	club school and county	570	180	no	#NULL!	#NULL!		no	not applicable	#NULL!	no	#NULL!	#NULL!	#NULL!			#NULL!	#NULL!							#NULL!	#NULL!	#NULL!	#NULL!
m12	86.44.209.0	male team	17	18 and under	FOOTBALL	minor	club school and county	300	180	yes	180	90		no	not applicable	#NULL!	no	#NULL!	#NULL!	#NULL!			#NULL!	#NULL!							#NULL!	#NULL!	#NULL!	#NULL!
m10	51.171.34.17	male team	17	18 and under	hurling and football	minor	club school and county	420	180	yes	300	60		no	not applicable	#NULL!	no	#NULL!	#NULL!	#NULL!			#NULL!	#NULL!							#NULL!	#NULL!	#NULL!	#NULL!
m6	89.19.67.56	male team	16	18 and under	hurling and football	minor	club school and county	330	180	yes	180	0		no	not applicable	#NULL!	no	#NULL!	#NULL!	#NULL!			#NULL!	#NULL!							#NULL!	#NULL!	#NULL!	#NULL!
500	506	male team	17	18 and under	hurling and football	minor u21 and senior	club and school	240	120	yes	60	90		no	not applicable	#NULL!	no	#NULL!	#NULL!	#NULL!			#NULL!	#NULL!							#NULL!	#NULL!	#NULL!	#NULL!
500	507	male team	22	over 21	hurling and football	senior	club and school	240	120	yes	60	0		no	not applicable	#NULL!	no	#NULL!	#NULL!	#NULL!			#NULL!	#NULL!							#NULL!	#NULL!	#NULL!	#NULL!
500	509	male team	36	over 21	hurling and football	senior	club only	120	60	yes	120	0		no	not applicable	#NULL!	no	#NULL!	#NULL!	#NULL!			#NULL!	#NULL!							#NULL!	#NULL!	#NULL!	#NULL!
500	510	male team	24	over 21	hurling and football	senior	club only	180	60	yes	90	0		no	not applicable	#NULL!	no	#NULL!	#NULL!	#NULL!			#NULL!	#NULL!							#NULL!	#NULL!	#NULL!	#NULL!
500	512	male team	20	19-21	hurling and football	u21 and senior	club and school	190	140	yes	120	0		no	not applicable	#NULL!	no	#NULL!	#NULL!	#NULL!			#NULL!	#NULL!							#NULL!	#NULL!	#NULL!	#NULL!
500	514	male team	20	19-21	hurling and football	senior	club only	240	60	yes	200	0		no	not applicable	#NULL!	no	#NULL!	#NULL!	#NULL!			#NULL!	#NULL!							#NULL!	#NULL!	#NULL!	#NULL!
500	515	male team	29	over 21	hurling and football	senior	club only	190	90	yes	240	90		no	not applicable	#NULL!	no	#NULL!	#NULL!	#NULL!			#NULL!	#NULL!							#NULL!	#NULL!	#NULL!	#NULL!
500	517	male team	22	over 21	hurling and football	senior	club only	180	120	yes	60	0		no	not applicable	#NULL!	no	#NULL!	#NULL!	#NULL!			#NULL!	#NULL!							#NULL!	#NULL!	#NULL!	#NULL!
500	518	male team	28	over 21	hurling and football	senior	club only	180	60	yes	0	90		no	not applicable	#NULL!	no	#NULL!	#NULL!	#NULL!			#NULL!	#NULL!							#NULL!	#NULL!	#NULL!	#NULL!
500	519	male team	19	19-21	hurling and football	senior	club only	60	60	no	#NULL!	#NULL!		no	not applicable	#NULL!	no	#NULL!	#NULL!	#NULL!			#NULL!	#NULL!							#NULL!	#NULL!	#NULL!	#NULL!
500	520	male team	29	over 21	hurling and football	senior	club only	180	70	no	#NULL!	#NULL!		no	not applicable	#NULL!	no	#NULL!	#NULL!	#NULL!			#NULL!	#NULL!							#NULL!	#NULL!	#NULL!	#NULL!
500	521	male team	16	18 and under	hurling and football	senior and minor	club and school	240	120	yes	180	0		no	not applicable	#NULL!	no	#NULL!	#NULL!	#NULL!			#NULL!	#NULL!							#NULL!	#NULL!	#NULL!	#NULL!
500	522	male team	23	over 21	hurling and football	senior	club only	60	60	yes	60	0		no	not applicable	#NULL!	no	#NULL!	#NULL!	#NULL!			#NULL!	#NULL!							#NULL!	#NULL!	#NULL!	#NULL!
600	602	male team	19	19-21	HURLING/CAMOGIE	u21 and senior	club school and county	290	120	yes	100	0		no	not applicable	#NULL!	no	#NULL!	#NULL!	#NULL!			#NULL!	#NULL!							#NULL!	#NULL!	#NULL!	#NULL!
600	603	male team	20	19-21	HURLING/CAMOGIE	u21 and senior	club school and county	250	140	yes	135	0		no	not applicable	#NULL!	no	#NULL!	#NULL!	#NULL!			#NULL!	#NULL!							#NULL!	#NULL!	#NULL!	#NULL!
600	606	male team	33	over 21	hurling and football	senior	club only	120	120	yes	-99	-99		no	not applicable	#NULL!	no	#NULL!	#NULL!	#NULL!			#NULL!	#NULL!							#NULL!	#NULL!	#NULL!	#NULL!
600	609	male team	35	over 21	HURLING/CAMOGIE	senior	club only	240	60	yes	300	0		no	not applicable	#NULL!	no	#NULL!	#NULL!	#NULL!			#NULL!	#NULL!							#NULL!	#NULL!	#NULL!	#NULL!
600	610	male team	22	over 21	hurling and football	senior	club only	120	60	yes	240	0		no	not applicable	#NULL!	no	#NULL!	#NULL!	#NULL!			#NULL!	#NULL!							#NULL!	#NULL!	#NULL!	#NULL!
600	611	male team	19	19-21	hurling and football	u21 and senior	club and school	140	60	yes	80	0		no	not applicable	#NULL!	no	#NULL!	#NULL!	#NULL!			#NULL!	#NULL!							#NULL!	#NULL!	#NULL!	#NULL!
600	612	male team	19	19-21	hurling and football	senior	club and school	250	60	yes	200	0		no	not applicable	#NULL!	no	#NULL!	#NULL!	#NULL!			#NULL!	#NULL!							#NULL!	#NULL!	#NULL!	#NULL!
600	613	male team	34	over 21	hurling and football	senior	club only	150	60	no	#NULL!	#NULL!		no	not applicable	#NULL!	no	#NULL!	#NULL!	#NULL!			#NULL!	#NULL!							#NULL!	#NULL!	#NULL!	#NULL!
600	616	male team	26	over 21	HURLING/CAMOGIE	senior	club and county	140	70	yes	60	0		no	not applicable	#NULL!	no	#NULL!	#NULL!	#NULL!			#NULL!	#NULL!							#NULL!	#NULL!	#NULL!	#NULL!
600	620	male team	26	over 21	hurling and football	senior	club only	180	60	yes	-99	-99		no	not applicable	#NULL!	no	#NULL!	#NULL!	#NULL!			#NULL!	#NULL!							#NULL!	#NULL!	#NULL!	#NULL!
700	706	male team	15	18 and under	HURLING/CAMOGIE	minor	club and county	240	120	no	#NULL!	#NULL!		no	not applicable	#NULL!	no	#NULL!	#NULL!	#NULL!			#NULL!	#NULL!							#NULL!	#NULL!	#NULL!	#NULL!
700	707	male team	20	19-21	HURLING/CAMOGIE	senior	club only	180	60	no	#NULL!	#NULL!		no	not applicable	#NULL!	no	#NULL!	#NULL!	#NULL!			#NULL!	#NULL!							#NULL!	#NULL!	#NULL!	#NULL!
700	708	male team	18	18 and under	HURLING/CAMOGIE	senior	club and school	160	130	no	#NULL!	#NULL!		no	not applicable	#NULL!	no	#NULL!	#NULL!	#NULL!			#NULL!	#NULL!							#NULL!	#NULL!	#NULL!	#NULL!
1000	1002	male team	19	19-21	HURLING/CAMOGIE	u21 and senior	club and school	390	120	yes	180	0		yes	0-3weeks	#NULL!	no	sometimes	no	#NULL!			no	no							#NULL!	#NULL!	#NULL!	#NULL!
1000	1007	male team	28	over 21	hurling and football	senior	club and county	330	60	yes	60	0		yes	0-3weeks	#NULL!	no	no	no	#NULL!			no	no							#NULL!	#NULL!	#NULL!	#NULL!
1000	1009	male team	22	over 21	hurling and football	senior	club only	270	60	yes	255	0		yes	0-3weeks	#NULL!	no	yes	yes	no			no	no							#NULL!	#NULL!	#NULL!	#NULL!
1000	1010	male team	24	over 21	HURLING/CAMOGIE	senior	club only	180	60	yes	260	0		yes	0-3weeks	#NULL!	no	yes	yes	yes	groin strain/tear/graded/groin ms pulled away from tendon/groin tendonitis		no	no							#NULL!	#NULL!	#NULL!	#NULL!
1000	1017	male team	19	19-21	hurling and football	u21 and senior	club school and county	480	180	yes	120	0		yes	0-3weeks	#NULL!	no	no	no	#NULL!			no	no							#NULL!	#NULL!	#NULL!	#NULL!
1300	1302	male team	19	19-21	hurling and football	u21 and senior	club school and county	240	180	yes	90	0		yes	0-3weeks	#NULL!	no	no	no	#NULL!			no	no							#NULL!	#NULL!	#NULL!	#NULL!
1300	1305	male team	18	18 and under	HURLING/CAMOGIE	u21 and senior	club and school	180	70	yes	30	0		yes	0-3weeks	#NULL!	no	no	no	#NULL!			no	no							#NULL!	#NULL!	#NULL!	#NULL!
1300	1312	male team	23	over 21	hurling and football	senior	club school and county	320	90	no	#NULL!	#NULL!		yes	0-3weeks	#NULL!	no	no	yes	yes	hip flexor strain/tight/weak/pulled/tear/hyperextension of hip flexor/ms at front of hip/inflamed		no	no							#NULL!	#NULL!	#NULL!	#NULL!
1300	1313	male team	25	over 21	hurling and football	senior	club only	90	15	no	#NULL!	#NULL!		yes	0-3weeks	#NULL!	no	yes	no	#NULL!			no	no							#NULL!	#NULL!	#NULL!	#NULL!
1300	1316	male team	32	over 21	HURLING/CAMOGIE	senior	club only	180	60	yes	120	0		yes	0-3weeks	#NULL!	no	no	yes	no			no	no							#NULL!	#NULL!	#NULL!	#NULL!
1300	1317	male team	26	over 21	hurling and football	senior	club only	240	60	yes	120	0		yes	0-3weeks	#NULL!	no	no	no	#NULL!			no	no							#NULL!	#NULL!	#NULL!	#NULL!
1300	1322	male team	18	18 and under	hurling and football	u21 and senior	club only	120	60	yes	120	0		yes	0-3weeks	#NULL!	no	yes	yes	no			no	no							#NULL!	#NULL!	#NULL!	#NULL!
1300	1331	male team	24	over 21	hurling and football	senior	club only	180	30	yes	200	0		yes	0-3weeks	#NULL!	no	no	no	#NULL!			no	no							#NULL!	#NULL!	#NULL!	#NULL!
1300	1332	male team	39	over 21	hurling and football	senior	club only	180	60	no	#NULL!	#NULL!		yes	0-3weeks	#NULL!	no	sometimes	yes	yes	poor movement in hips/restricted mvt hips/ stiff hips		yes	no	no	1	no	no	0	yes	no	no	no	no	yes	0
1300	1335	male team	20	19-21	hurling and football	u21 and senior	club only	180	60	yes	120	0		yes	0-3weeks	#NULL!	no	no	no	#NULL!			no	no							#NULL!	#NULL!	#NULL!	#NULL!
1300	1336	male team	23	over 21	hurling and football	senior	club only	180	60	yes	60	0		yes	0-3weeks	#NULL!	no	sometimes	yes	no			yes	no	no	1	no	no	0	yes	no	no	no	no	yes	0
1400	1404	male team	19	19-21	HURLING/CAMOGIE	u21 and senior	club only	250	60	yes	120	0		yes	0-3weeks	#NULL!	no	sometimes	no	#NULL!			no	no							#NULL!	#NULL!	#NULL!	#NULL!
1400	1406	male team	30	over 21	hurling and football	senior	club only	120	60	yes	270	0		yes	0-3weeks	#NULL!	no	no	yes	yes	hip flexor strain/tight/weak/pulled/tear/hyperextension of hip flexor/ms at front of hip/inflamed		no	no							#NULL!	#NULL!	#NULL!	#NULL!
2300	2306	male team	31	over 21	hurling and football	senior	club only	230	60	no	#NULL!	#NULL!		yes	0-3weeks	#NULL!	no	no	no	#NULL!			no	no							#NULL!	#NULL!	#NULL!	#NULL!
2300	2310	male team	27	over 21	hurling and football	senior	club only	180	60	yes	180	0		yes	0-3weeks	#NULL!	no	no	yes	no			no	no							#NULL!	#NULL!	#NULL!	#NULL!
2300	2314	male team	20	19-21	hurling and football	u21 and senior	club only	270	90	yes	120	0		yes	0-3weeks	#NULL!	no	no	no	#NULL!			no	no							#NULL!	#NULL!	#NULL!	#NULL!
2300	2315	male team	25	over 21	hurling and football	senior	club only	180	60	yes	300	0		yes	0-3weeks	#NULL!	no	no	no	#NULL!			no	no							#NULL!	#NULL!	#NULL!	#NULL!
2500	2502	male team	25	over 21	hurling and football	senior	club only	230	70	yes	60	0		yes	0-3weeks	#NULL!	yes	sometimes	yes	yes	anterior pelvic tilt/tilted pelvis		no	no							#NULL!	#NULL!	#NULL!	#NULL!
2500	2503	male team	20	19-21	hurling and football	u21 and senior	club and school	300	130	yes	240	0		yes	0-3weeks	#NULL!	no	no	no	#NULL!			no	no							#NULL!	#NULL!	#NULL!	#NULL!
2500	2504	male team	26	over 21	hurling and football	senior	club only	180	60	yes	120	0		yes	0-3weeks	#NULL!	yes	no	no	#NULL!			no	no							#NULL!	#NULL!	#NULL!	#NULL!
2500	2511	male team	33	over 21	hurling and football	senior	club only	120	60	yes	60	0		yes	0-3weeks	#NULL!	no	no	no	#NULL!			no	no							#NULL!	#NULL!	#NULL!	#NULL!
2500	2514	male team	32	over 21	HURLING/CAMOGIE	senior	club only	120	60	yes	120	0		yes	0-3weeks	#NULL!	no	no	no	#NULL!			no	no							#NULL!	#NULL!	#NULL!	#NULL!
2500	2515	male team	26	over 21	hurling and football	senior	club only	240	60	yes	120	0		yes	0-3weeks	#NULL!	no	no	no	#NULL!			no	no							#NULL!	#NULL!	#NULL!	#NULL!
2500	2517	male team	27	over 21	hurling and football	senior	club only	120	60	yes	160	90		yes	0-3weeks	#NULL!	yes	sometimes	no	#NULL!			no	no							#NULL!	#NULL!	#NULL!	#NULL!
2500	2519	male team	23	over 21	hurling and football	senior	club only	200	60	yes	240	0		yes	0-3weeks	#NULL!	no	no	no	#NULL!			no	no							#NULL!	#NULL!	#NULL!	#NULL!
2500	2520	male team	22	over 21	hurling and football	senior	club and school	180	60	yes	240	0		yes	0-3weeks	#NULL!	no	no	yes	yes	hip pain/stiffness//stiffness due to previous knee injury		no	no							#NULL!	#NULL!	#NULL!	#NULL!
2500	2521	male team	23	over 21	hurling and football	senior	club only	270	60	yes	160	0		yes	0-3weeks	#NULL!	no	no	no	#NULL!			no	no							#NULL!	#NULL!	#NULL!	#NULL!
3000	3008	male team	20	19-21	FOOTBALL	u21 and senior	club and county	210	150	yes	60	0		yes	0-3weeks	#NULL!	yes	no	no	#NULL!			no	no							#NULL!	#NULL!	#NULL!	#NULL!
3000	3014	male team	19	19-21	FOOTBALL	u21 and senior	club school and county	540	180	yes	120	0		yes	0-3weeks	#NULL!	no	sometimes	yes	no			no	no							#NULL!	#NULL!	#NULL!	#NULL!
3000	3015	male team	18	18 and under	hurling and football	u21 and senior	club school and county	300	240	no	#NULL!	#NULL!		yes	0-3weeks	#NULL!	no	no	yes	no			no	no							#NULL!	#NULL!	#NULL!	#NULL!
3000	3021	male team	19	19-21	FOOTBALL	u21 and senior	club and county	320	120	no	#NULL!	#NULL!		yes	0-3weeks	#NULL!	no	no	no	#NULL!			no	no							#NULL!	#NULL!	#NULL!	#NULL!
3000	3022	male team	19	19-21	FOOTBALL	u21 and senior	club and county	320	180	yes	60	0		yes	0-3weeks	#NULL!	no	no	yes	yes	inflammation of hip adductor/add tear/add strain/add tendonopathy		no	no							#NULL!	#NULL!	#NULL!	#NULL!
3100	3101	male team	23	over 21	hurling and football	senior	club only	240	0	no	#NULL!	#NULL!		yes	0-3weeks	#NULL!	no	no	no	#NULL!			no	no							#NULL!	#NULL!	#NULL!	#NULL!
3100	3105	male team	19	19-21	FOOTBALL	senior	club only	180	60	yes	350	0		yes	0-3weeks	#NULL!	no	yes	yes	no			no	no							#NULL!	#NULL!	#NULL!	#NULL!
3100	3109	male team	30	over 21	hurling and football	senior	club only	280	120	no	#NULL!	#NULL!		yes	0-3weeks	#NULL!	no	no	no	#NULL!			no	no							#NULL!	#NULL!	#NULL!	#NULL!
3200	3204	male team	24	over 21	hurling and football	senior	club only	300	60	yes	180	0		yes	0-3weeks	#NULL!	no	no	no	#NULL!			no	no							#NULL!	#NULL!	#NULL!	#NULL!
3200	3215	male team	31	over 21	hurling and football	senior	club only	150	60	yes	135	0		yes	0-3weeks	#NULL!	no	yes	yes	yes	hip flexor strain/tight/weak/pulled/tear/hyperextension of hip flexor/ms at front of hip/inflamed		no	no							#NULL!	#NULL!	#NULL!	#NULL!
3300	3306	male team	26	over 21	hurling and football	senior	club and county	360	0	yes	60	0		yes	0-3weeks	#NULL!	no	sometimes	yes	no			no	no							#NULL!	#NULL!	#NULL!	#NULL!
3300	3308	male team	23	over 21	FOOTBALL	senior	club and county	300	70	yes	120	0		yes	0-3weeks	#NULL!	yes	yes	no	#NULL!			no	no							#NULL!	#NULL!	#NULL!	#NULL!
3300	3319	male team	24	over 21	FOOTBALL	senior	club and county	110	45	yes	40	90		yes	0-3weeks	#NULL!	no	sometimes	yes	no			no	no							#NULL!	#NULL!	#NULL!	#NULL!
3400	3401	male team	15	18 and under	hurling and football	minor	club school and county	480	120	no	#NULL!	#NULL!		yes	0-3weeks	#NULL!	no	no	no	#NULL!			no	no							#NULL!	#NULL!	#NULL!	#NULL!
3400	3402	male team	15	18 and under	HURLING/CAMOGIE	minor	club and county	300	60	yes	300	80		yes	0-3weeks	#NULL!	no	no	no	#NULL!			no	no							#NULL!	#NULL!	#NULL!	#NULL!
3400	3403	male team	15	18 and under	hurling and football	minor	club school and county	380	120	yes	90	90		yes	0-3weeks	#NULL!	no	sometimes	no	#NULL!			no	no							#NULL!	#NULL!	#NULL!	#NULL!
3400	3404	male team	15	18 and under	HURLING/CAMOGIE	minor	club and county	180	60	no	#NULL!	#NULL!		yes	0-3weeks	#NULL!	no	no	no	#NULL!			no	no							#NULL!	#NULL!	#NULL!	#NULL!
3400	3407	male team	15	18 and under	HURLING/CAMOGIE	minor	club and county	350	210	yes	80	90		yes	0-3weeks	#NULL!	no	no	no	#NULL!			no	no							#NULL!	#NULL!	#NULL!	#NULL!
3400	3409	male team	15	18 and under	hurling and football	minor	club school and county	120	100	yes	180	70		yes	0-3weeks	#NULL!	no	no	no	#NULL!			no	no							#NULL!	#NULL!	#NULL!	#NULL!
3400	3411	male team	15	18 and under	HURLING/CAMOGIE	minor	club and county	240	240	yes	240	60		yes	0-3weeks	#NULL!	no	no	no	#NULL!			no	no							#NULL!	#NULL!	#NULL!	#NULL!
3400	3412	male team	15	18 and under	HURLING/CAMOGIE	minor	club and county	120	70	yes	60	90		yes	0-3weeks	#NULL!	yes	no	no	#NULL!			no	no							#NULL!	#NULL!	#NULL!	#NULL!
3400	3416	male team	15	18 and under	hurling and football	minor	club school and county	310	90	yes	120	85		yes	0-3weeks	#NULL!	no	yes	no	#NULL!			no	no							#NULL!	#NULL!	#NULL!	#NULL!
2600	2602	male team	28	over 21	hurling and football	senior	club only	120	60	yes	120	0		yes	0-3weeks	#NULL!	no	sometimes	yes	no			no	no							#NULL!	#NULL!	#NULL!	#NULL!
2600	2609	male team	19	19-21	hurling and football	u21 and senior	club only	140	60	yes	240	0		yes	0-3weeks	#NULL!	no	sometimes	no	#NULL!			no	no							#NULL!	#NULL!	#NULL!	#NULL!
2600	2610	male team	21	19-21	HURLING/CAMOGIE	senior	club only	180	120	no	#NULL!	#NULL!		yes	0-3weeks	#NULL!	no	sometimes	no	#NULL!			no	no							#NULL!	#NULL!	#NULL!	#NULL!
2600	2614	male team	23	over 21	hurling and football	u21 and senior	club and school	240	120	yes	180	0		yes	0-3weeks	#NULL!	no	yes	no	#NULL!			no	no							#NULL!	#NULL!	#NULL!	#NULL!
400	401	male team	16	18 and under	hurling and football	minor	club school and county	240	180	yes	90	0		yes	0-3weeks	#NULL!	no	yes	yes	yes	groin strain/tear/graded/groin ms pulled away from tendon/groin tendonitis		no	no							#NULL!	#NULL!	#NULL!	#NULL!
400	405	male team	17	18 and under	hurling and football	minor	club school and county	360	120	yes	120	0		yes	0-3weeks	#NULL!	no	sometimes	yes	yes	groin strain/tear/graded/groin ms pulled away from tendon/groin tendonitis		no	no							#NULL!	#NULL!	#NULL!	#NULL!
400	410	male team	17	18 and under	hurling and football	minor	club school and county	370	180	yes	-99	80		yes	0-3weeks	#NULL!	no	yes	yes	yes	6,15		no	no							#NULL!	#NULL!	#NULL!	#NULL!
400	412	male team	16	18 and under	hurling and football	minor	club school and county	320	120	yes	90	90		yes	0-3weeks	#NULL!	no	no	no	#NULL!			no	no							#NULL!	#NULL!	#NULL!	#NULL!
s35		male team	19	19-21	HURLING/CAMOGIE	u21 and senior	club and county	400	200	yes	120	120		yes	0-3weeks	#NULL!	yes	sometimes	yes	yes	tight abductor/abd tear		no	no							#NULL!	#NULL!	#NULL!	#NULL!
s29		male team	28	over 21	HURLING/CAMOGIE	senior	club and county	200	100	no	#NULL!	#NULL!		yes	0-3weeks	#NULL!	no	yes	yes	yes			no	no							#NULL!	#NULL!	#NULL!	#NULL!
s26		male team	23	over 21	HURLING/CAMOGIE	u21 and senior	club only	300	300	yes	200	60		yes	0-3weeks	#NULL!	no	sometimes	yes	no			no	no							#NULL!	#NULL!	#NULL!	#NULL!
s24		male team	21	19-21	HURLING/CAMOGIE	u21 and senior	club school and county	740	190	yes	-99	-99		yes	0-3weeks	#NULL!	no	no	yes	no			no	no							#NULL!	#NULL!	#NULL!	#NULL!
s16		male team	20	19-21	FOOTBALL	u21 and senior	club and school	240	120	yes	120	0		yes	0-3weeks	#NULL!	no	no	no	#NULL!			no	no							#NULL!	#NULL!	#NULL!	#NULL!
s14		male team	28	over 21	FOOTBALL	senior	club only	270	70	yes	210	90		yes	0-3weeks	#NULL!	no	sometimes	no	#NULL!			no	no							#NULL!	#NULL!	#NULL!	#NULL!
s256	84.252.109.233	male team	20	19-21	HURLING/CAMOGIE	u21 and senior	club only	210	75	yes	240	36		yes	0-3weeks	#NULL!	no	yes	yes	yes	weak lower back causing hip pain		no	no							#NULL!	#NULL!	#NULL!	#NULL!
s224	37.228.248.144	male team	31	over 21	hurling and football	senior	club only	300	60	yes	-99	55		yes	0-3weeks	#NULL!	no	sometimes	yes	no			no	no							#NULL!	#NULL!	#NULL!	#NULL!
s195	212.129.76.206	male team	32	over 21	HURLING/CAMOGIE	senior	club only	200	60	yes	120	60		yes	0-3weeks	#NULL!	no	no	yes	yes	cant recall/not sure		no	no							#NULL!	#NULL!	#NULL!	#NULL!
s192	213.133.66.234	male team	19	19-21	FOOTBALL	senior	club only	150	30	yes	-99	-99		yes	0-3weeks	#NULL!	no	no	yes	no			no	no							#NULL!	#NULL!	#NULL!	#NULL!
s191	212.129.73.152	male team	27	over 21	HURLING/CAMOGIE	senior	club and county	550	130	yes	120	0		yes	0-3weeks	#NULL!	yes	sometimes	yes	no			no	no							#NULL!	#NULL!	#NULL!	#NULL!
s180	80.233.41.249	male team	27	over 21	hurling and football	senior	club only	180	30	yes	100	0		yes	0-3weeks	#NULL!	yes	no	yes	yes	cant recall/not sure		no	no							#NULL!	#NULL!	#NULL!	#NULL!
s175	86.40.94.16	male team	32	over 21	FOOTBALL	senior	club only	300	120	yes	180	0		yes	0-3weeks	#NULL!	no	no	yes	yes	16/3		no	no							#NULL!	#NULL!	#NULL!	#NULL!
s173	86.44.208.148	male team	18	18 and under	FOOTBALL	u21 and senior	club and school	300	120	yes	210	32		yes	0-3weeks	#NULL!	no	no	no	#NULL!			no	no							#NULL!	#NULL!	#NULL!	#NULL!
s169	95.45.65.50	male team	20	19-21	FOOTBALL	u21 and senior	club school and county	410	180	yes	120	0		yes	0-3weeks	#NULL!	yes	no	no	#NULL!			no	no							#NULL!	#NULL!	#NULL!	#NULL!
s150	64.43.189.198	male team	25	over 21	FOOTBALL	senior	club only	240	60	yes	150	90		yes	0-3weeks	#NULL!	no	yes	yes	yes	strain/tear/tight		no	no							#NULL!	#NULL!	#NULL!	#NULL!
s131	37.228.232.69	male team	19	19-21	HURLING/CAMOGIE	u21 and senior	club school and county	420	180	yes	220	90		yes	0-3weeks	#NULL!	yes	no	no	#NULL!			no	no							#NULL!	#NULL!	#NULL!	#NULL!
s128	80.233.61.57	male team	19	19-21	HURLING/CAMOGIE	u21 and senior	club and county	330	220	no	#NULL!	#NULL!		yes	0-3weeks	#NULL!	no	no	yes	no			no	no							#NULL!	#NULL!	#NULL!	#NULL!
s89	213.233.132.170	male team	19	19-21	HURLING/CAMOGIE	u21 and senior	club school and county	480	180	yes	120	0		yes	0-3weeks	#NULL!	no	yes	yes	yes	hip flexor strain/tight/weak/pulled/tear/hyperextension of hip flexor/ms at front of hip/inflamed		no	no							#NULL!	#NULL!	#NULL!	#NULL!
s86	95.44.141.246	male team	19	19-21	HURLING/CAMOGIE	u21 and senior	club and county	360	120	no	#NULL!	#NULL!		yes	0-3weeks	#NULL!	no	no	no	#NULL!			no	no							#NULL!	#NULL!	#NULL!	#NULL!
s79	51.171.48.195	male team	18	18 and under	HURLING/CAMOGIE	u21 and senior	club school and county	240	180	no	#NULL!	#NULL!		yes	0-3weeks	#NULL!	no	no	yes	no			no	no							#NULL!	#NULL!	#NULL!	#NULL!
s61	86.44.158.183	male team	25	over 21	hurling and football	senior	club and county	600	130	yes	120	0		yes	0-3weeks	#NULL!	no	sometimes	yes	yes	2, 8		no	no							#NULL!	#NULL!	#NULL!	#NULL!
s55	78.16.209.232	male team	26	over 21	HURLING/CAMOGIE	senior	club and county	740	90	yes	200	0		yes	0-3weeks	#NULL!	no	no	no	#NULL!			no	no							#NULL!	#NULL!	#NULL!	#NULL!
s47	212.129.84.193	male team	26	over 21	HURLING/CAMOGIE	senior	club only	300	60	yes	180	0		yes	0-3weeks	#NULL!	no	yes	yes	yes	strain/tear/tight		no	no							#NULL!	#NULL!	#NULL!	#NULL!
m33	213.233.132.155	male team	16	18 and under	hurling and football	minor	club school and county	360	240	yes	100	70		yes	0-3weeks	#NULL!	no	no	no	#NULL!			no	no							#NULL!	#NULL!	#NULL!	#NULL!
m29	185.58.19.241	male team	16	18 and under	hurling and football	minor	club school and county	300	180	yes	300	80		yes	0-3weeks	#NULL!	yes	sometimes	no	#NULL!			no	no							#NULL!	#NULL!	#NULL!	#NULL!
m28	86.41.246.98	male team	17	18 and under	hurling and football	minor	club school and county	360	80	yes	120	0		yes	0-3weeks	#NULL!	yes	yes	yes	no			no	no							#NULL!	#NULL!	#NULL!	#NULL!
m25	86.45.222.150	male team	16	18 and under	FOOTBALL	minor and u21	club and county	300	130	yes	-99	-99		yes	0-3weeks	#NULL!	no	no	no	#NULL!			no	no							#NULL!	#NULL!	#NULL!	#NULL!
m21	94.156.207.24	male team	15	18 and under	FOOTBALL	minor	club school and county	420	140	yes	180	90		yes	0-3weeks	#NULL!	no	no	no	#NULL!			no	no							#NULL!	#NULL!	#NULL!	#NULL!
m19	80.233.54.0	male team	16	18 and under	FOOTBALL	minor	club and county	240	140	yes	60	90		yes	0-3weeks	#NULL!	yes	no	yes	no			no	no							#NULL!	#NULL!	#NULL!	#NULL!
m13	109.76.12.7	male team	16	18 and under	hurling and football	minor	club school and county	480	300	yes	60	80		yes	0-3weeks	#NULL!	no	sometimes	yes	no			no	no							#NULL!	#NULL!	#NULL!	#NULL!
m11	86.46.77.13	male team	16	18 and under	hurling and football	minor	club school and county	260	140	yes	90	90		yes	0-3weeks	#NULL!	no	no	no	no			no	no							#NULL!	#NULL!	#NULL!	#NULL!
m8	109.79.162.213	male team	17	18 and under	hurling and football	minor	club school and county	240	120	yes	330	60		yes	0-3weeks	#NULL!	no	sometimes	yes	no			no	no							#NULL!	#NULL!	#NULL!	#NULL!
m7	95.44.144.25	male team	16	18 and under	hurling and football	minor	club and county	170	290	yes	60	0		yes	0-3weeks	#NULL!	no	no	yes	yes	strain/tear/tight		no	no							#NULL!	#NULL!	#NULL!	#NULL!
m4	213.233.132.143	male team	16	18 and under	hurling and football	minor	club school and county	420	140	yes	120	0		yes	0-3weeks	#NULL!	no	no	no	#NULL!			no	no							#NULL!	#NULL!	#NULL!	#NULL!
500	508	male team	33	over 21	hurling and football	senior	club only	240	60	yes	120	0		yes	0-3weeks	#NULL!	no	sometimes	yes	no			no	no							#NULL!	#NULL!	#NULL!	#NULL!
600	605	male team	20	19-21	HURLING/CAMOGIE	u21 and senior	club and school	120	60	yes	-99	-99		yes	0-3weeks	#NULL!	no	yes	yes	yes	hip flexor strain/tight/weak/pulled/tear/hyperextension of hip flexor/ms at front of hip/inflamed		no	no							#NULL!	#NULL!	#NULL!	#NULL!
600	608	male team	20	19-21	hurling and football	u21 and senior	club and county	200	60	yes	100	0		yes	0-3weeks	#NULL!	no	no	yes	no			no	no							#NULL!	#NULL!	#NULL!	#NULL!
600	617	male team	23	over 21	HURLING/CAMOGIE	senior	club only	120	60	yes	45	90		yes	0-3weeks	#NULL!	no	sometimes	no	#NULL!			no	no							#NULL!	#NULL!	#NULL!	#NULL!
700	703	male team	16	18 and under	HURLING/CAMOGIE	minor	club and county	180	120	no	#NULL!	#NULL!		yes	0-3weeks	#NULL!	no	no	yes	yes	inactive/weak/tight glutes/imbalance		no	no							#NULL!	#NULL!	#NULL!	#NULL!
700	705	male team	15	18 and under	HURLING/CAMOGIE	minor	club only	160	60	no	#NULL!	#NULL!		yes	0-3weeks	#NULL!	no	no	no	#NULL!			no	no							#NULL!	#NULL!	#NULL!	#NULL!
1000	1003	male team	22	over 21	HURLING/CAMOGIE	senior	club only	270	60	yes	180	0		yes	4-8weeks	#NULL!	no	no	yes	yes	strain/tear/tight		no	no							#NULL!	#NULL!	#NULL!	#NULL!
1300	1303	male team	23	over 21	hurling and football	senior	club and school	180	60	yes	100	0		yes	4-8weeks	#NULL!	no	sometimes	no	#NULL!			no	no							#NULL!	#NULL!	#NULL!	#NULL!
1300	1307	male team	19	19-21	HURLING/CAMOGIE	u21 and senior	club and school	120	120	yes	120	0		yes	4-8weeks	#NULL!	no	no	yes	yes	hip flexor strain/tight/weak/pulled/tear/hyperextension of hip flexor/ms at front of hip/inflamed		no	no							#NULL!	#NULL!	#NULL!	#NULL!
1300	1318	male team	18	18 and under	hurling and football	senior	club and school	300	90	yes	90	60		yes	4-8weeks	#NULL!	yes	no	no	#NULL!			no	no							#NULL!	#NULL!	#NULL!	#NULL!
1300	1326	male team	27	over 21	hurling and football	senior	club only	270	60	yes	120	0		yes	4-8weeks	#NULL!	no	sometimes	yes	yes	groin strain/tear/graded/groin ms pulled away from tendon/groin tendonitis		no	no							#NULL!	#NULL!	#NULL!	#NULL!
1300	1328	male team	21	19-21	hurling and football	senior	club only	120	60	yes	120	0		yes	4-8weeks	#NULL!	no	sometimes	yes	yes	clicking hips		no	no							#NULL!	#NULL!	#NULL!	#NULL!
1400	1403	male team	20	19-21	HURLING/CAMOGIE	u21 and senior	club only	180	120	yes	180	0		yes	4-8weeks	#NULL!	no	no	yes	no			no	no							#NULL!	#NULL!	#NULL!	#NULL!
1400	1407	male team	31	over 21	HURLING/CAMOGIE	senior	club only	270	60	yes	270	0		yes	4-8weeks	#NULL!	no	yes	no	#NULL!			no	no							#NULL!	#NULL!	#NULL!	#NULL!
1400	1409	male team	23	over 21	HURLING/CAMOGIE	senior	club and school	240	120	yes	280	0		yes	4-8weeks	#NULL!	no	yes	yes	yes	cant recall/not sure		no	no							#NULL!	#NULL!	#NULL!	#NULL!
1400	1410	male team	18	18 and under	HURLING/CAMOGIE	minor u21 and senior	club school and county	480	180	yes	-99	0		yes	4-8weeks	#NULL!	yes	yes	yes	yes	groin strain/tear/graded/groin ms pulled away from tendon/groin tendonitis		no	no							#NULL!	#NULL!	#NULL!	#NULL!
1400	1411	male team	19	19-21	HURLING/CAMOGIE	u21 and senior	club and school	180	60	yes	120	0		yes	4-8weeks	#NULL!	no	yes	yes	no			no	no							#NULL!	#NULL!	#NULL!	#NULL!
2300	2309	male team	18	18 and under	hurling and football	minor u21 and senior	club school and county	460	180	yes	140	90		yes	4-8weeks	#NULL!	no	yes	yes	yes	groin strain/tear/graded/groin ms pulled away from tendon/groin tendonitis		no	no							#NULL!	#NULL!	#NULL!	#NULL!
2300	2311	male team	19	19-21	hurling and football	u21 and senior	club and school	180	130	no	#NULL!	#NULL!		yes	4-8weeks	#NULL!	no	sometimes	yes	no			no	no							#NULL!	#NULL!	#NULL!	#NULL!
2500	2508	male team	24	over 21	hurling and football	senior	club only	180	60	no	#NULL!	#NULL!		yes	4-8weeks	#NULL!	yes	sometimes	no	#NULL!			no	no							#NULL!	#NULL!	#NULL!	#NULL!
3000	3002	male team	19	19-21	FOOTBALL	u21 and senior	club and county	360	180	yes	120	0		yes	4-8weeks	#NULL!	no	sometimes	yes	no			no	no							#NULL!	#NULL!	#NULL!	#NULL!
3200	3212	male team	24	over 21	hurling and football	senior	club only	320	60	yes	240	0		yes	4-8weeks	#NULL!	no	no	yes	yes	hip flexor strain/tight/weak/pulled/tear/hyperextension of hip flexor/ms at front of hip/inflamed		no	no							#NULL!	#NULL!	#NULL!	#NULL!
3300	3320	male team	24	over 21	FOOTBALL	senior	club and county	360	130	yes	120	0		yes	4-8weeks	#NULL!	no	yes	yes	yes	torn labrum		no	no							#NULL!	#NULL!	#NULL!	#NULL!
3300	3322	male team	28	over 21	FOOTBALL	senior	club and county	480	60	yes	240	90		yes	4-8weeks	#NULL!	no	sometimes	yes	yes	inflammation of hip adductor/add tear/add strain/add tendonopathy		no	no							#NULL!	#NULL!	#NULL!	#NULL!
3300	3325	male team	24	over 21	FOOTBALL	senior	club and county	500	120	yes	120	0		yes	4-8weeks	#NULL!	no	no	yes	yes	hip flexor strain/tight/weak/pulled/tear/hyperextension of hip flexor/ms at front of hip/inflamed		no	no							#NULL!	#NULL!	#NULL!	#NULL!
3300	3327	male team	22	over 21	FOOTBALL	u21 and senior	club and county	450	130	no	#NULL!	#NULL!		yes	4-8weeks	#NULL!	no	sometimes	yes	yes	inflammation of hip adductor/add tear/add strain/add tendonopathy		yes	no	yes	1	yes	no	0	no	yes	yes	yes	no	no	0
3400	3405	male team	15	18 and under	hurling and football	minor	club school and county	330	240	yes	60	60		yes	4-8weeks	#NULL!	no	sometimes	yes	no			no	no							#NULL!	#NULL!	#NULL!	#NULL!
3400	3408	male team	15	18 and under	HURLING/CAMOGIE	minor	club and county	360	180	yes	120	0		yes	4-8weeks	#NULL!	yes	sometimes	no	#NULL!			no	no							#NULL!	#NULL!	#NULL!	#NULL!
s30		male team	29	over 21	hurling and football	senior	club and county	450	70	yes	200	70		yes	4-8weeks	#NULL!	yes	yes	yes	yes	inactive/weak/tight glutes/imbalance		no	no							#NULL!	#NULL!	#NULL!	#NULL!
s18		male team	33	over 21	FOOTBALL	senior	club only	180	60	yes	20	0		yes	4-8weeks	#NULL!	no	sometimes	no	#NULL!			no	no							#NULL!	#NULL!	#NULL!	#NULL!
s212	78.16.160.33	male team	28	over 21	hurling and football	senior	club only	300	60	yes	260	0		yes	4-8weeks	#NULL!	no	yes	yes	yes	symphysis pubis/osteitis oubis		no	no							#NULL!	#NULL!	#NULL!	#NULL!
s211	80.111.175.206	male team	22	over 21	HURLING/CAMOGIE	senior	club only	270	30	yes	180	0		yes	4-8weeks	#NULL!	no	no	yes	yes	tight hips+/- causing groin and testicle pain		no	no							#NULL!	#NULL!	#NULL!	#NULL!
s204	64.43.46.66	male team	22	over 21	HURLING/CAMOGIE	u21 and senior	club only	270	60	yes	180	0		yes	4-8weeks	#NULL!	yes	yes	yes	yes	2, 21, 8		yes	no	yes	1	yes	no	0	yes	no	yes	no	no	no	0
s200	37.228.244.117	male team	17	18 and under	hurling and football	senior and minor	club school and county	240	120	yes	180	0		yes	4-8weeks	#NULL!	yes	sometimes	yes	yes	poor movement in hips/restricted mvt hips/ stiff hips		no	no							#NULL!	#NULL!	#NULL!	#NULL!
s196	86.41.254.195	male team	20	19-21	FOOTBALL	u21 and senior	club only	480	60	yes	180	0		yes	4-8weeks	#NULL!	yes	sometimes	no	#NULL!			no	no							#NULL!	#NULL!	#NULL!	#NULL!
s190	80.233.33.22	male team	29	over 21	HURLING/CAMOGIE	senior	club and county	350	60	yes	60	0		yes	4-8weeks	#NULL!	yes	yes	yes	yes	cant recall/not sure		no	no							#NULL!	#NULL!	#NULL!	#NULL!
s179	212.129.85.32	male team	27	over 21	hurling and football	senior	club only	240	65	yes	240	0		yes	4-8weeks	#NULL!	no	no	yes	no			no	no							#NULL!	#NULL!	#NULL!	#NULL!
s139	80.233.59.9	male team	22	over 21	FOOTBALL	senior	club only	180	50	yes	120	90		yes	4-8weeks	#NULL!	no	yes	yes	yes	inflammation of hip adductor/add tear/add strain/add tendonopathy		no	no							#NULL!	#NULL!	#NULL!	#NULL!
s82	64.43.160.154	male team	19	19-21	HURLING/CAMOGIE	u21 and senior	club school and county	660	180	yes	120	0		yes	4-8weeks	#NULL!	no	sometimes	yes	yes	weak outer hip		no	no							#NULL!	#NULL!	#NULL!	#NULL!
s52	86.44.158.107	male team	20	19-21	hurling and football	u21 and senior	club and county	420	70	yes	180	0		yes	4-8weeks	#NULL!	yes	sometimes	yes	yes	overuse		no	no							#NULL!	#NULL!	#NULL!	#NULL!
m23	185.76.224.255	male team	16	18 and under	hurling and football	minor	club school and county	510	180	yes	270	80		yes	4-8weeks	#NULL!	no	yes	yes	yes	groin strain/tear/graded/groin ms pulled away from tendon/groin tendonitis		no	no							#NULL!	#NULL!	#NULL!	#NULL!
m17	213.202.169.45	male team	16	18 and under	hurling and football	minor	club school and county	350	180	yes	180	0		yes	4-8weeks	#NULL!	yes	sometimes	yes	yes	hip flexor strain/tight/weak/pulled/tear/hyperextension of hip flexor/ms at front of hip/inflamed		no	no							#NULL!	#NULL!	#NULL!	#NULL!
500	501	male team	35	over 21	hurling and football	senior	club only	150	65	yes	140	90		yes	4-8weeks	#NULL!	yes	sometimes	yes	no			no	no							#NULL!	#NULL!	#NULL!	#NULL!
500	504	male team	35	over 21	hurling and football	senior	club only	180	60	yes	60	0		yes	4-8weeks	#NULL!	yes	no	yes	no			no	no							#NULL!	#NULL!	#NULL!	#NULL!
1400	1401	male team	26	over 21	HURLING/CAMOGIE	senior	club and county	700	130	yes	120	0		yes	9-12weeks	#NULL!	no	sometimes	yes	yes	4,7		yes	yes	yes	1	yes	no	0	yes	yes	no	yes	no	no	0
3200	3209	male team	35	over 21	hurling and football	senior	club only	120	60	yes	180	0		yes	9-12weeks	#NULL!	yes	sometimes	yes	yes	tight it band/it band related		no	no							#NULL!	#NULL!	#NULL!	#NULL!
s19		male team	28	over 21	FOOTBALL	senior	club only	160	60	yes	140	0		yes	9-12weeks	#NULL!	yes	sometimes	yes	yes	tight it band/it band related		no	no							#NULL!	#NULL!	#NULL!	#NULL!
s181	89.127.67.77	male team	20	19-21	HURLING/CAMOGIE	u21 and senior	club school and county	740	160	yes	180	0		yes	9-12weeks	#NULL!	no	sometimes	yes	yes	muscle tightness/imbalance/dominant on other side		no	no							#NULL!	#NULL!	#NULL!	#NULL!
s166	86.41.124.116	male team	21	19-21	FOOTBALL	senior	club and school	330	180	yes	510	260		yes	9-12weeks	#NULL!	yes	sometimes	yes	yes	hip flexor strain/tight/weak/pulled/tear/hyperextension of hip flexor/ms at front of hip/inflamed		no	no							#NULL!	#NULL!	#NULL!	#NULL!
s80	64.43.128.56	male team	19	19-21	hurling and football	u21 and senior	club school and county	360	180	yes	120	0		yes	9-12weeks	#NULL!	yes	yes	yes	no			no	no							#NULL!	#NULL!	#NULL!	#NULL!
1400	1405	male team	18	18 and under	HURLING/CAMOGIE	u21 and senior	club school and county	360	180	yes	120	0		yes	more than 12 weeks	#NULL!	yes	yes	yes	yes	symphysis pubis/osteitis oubis		no	no							#NULL!	#NULL!	#NULL!	#NULL!
1400	1408	male team	26	over 21	HURLING/CAMOGIE	senior	club only	200	60	yes	420	0		yes	more than 12 weeks	#NULL!	yes	sometimes	yes	yes	tight it band/it band related		no	no							#NULL!	#NULL!	#NULL!	#NULL!
2300	2312	male team	30	over 21	hurling and football	senior	club only	90	60	yes	180	90		yes	more than 12 weeks	#NULL!	yes	yes	yes	yes	4,7		yes	yes	yes	1	yes	no	0	yes	yes	yes	yes	no	no	0
3100	3110	male team	21	19-21	FOOTBALL	senior	club only	240	0	yes	180	0		yes	more than 12 weeks	#NULL!	yes	sometimes	no	#NULL!			no	no							#NULL!	#NULL!	#NULL!	#NULL!
3100	3112	male team	21	19-21	FOOTBALL	senior	club school and county	300	150	yes	180	0		yes	more than 12 weeks	#NULL!	yes	sometimes	yes	no			no	no							#NULL!	#NULL!	#NULL!	#NULL!
3200	3218	male team	27	over 21	hurling and football	senior	club only	200	90	yes	240	0		yes	more than 12 weeks	#NULL!	yes	yes	yes	yes	inflammation of hip adductor/add tear/add strain/add tendonopathy		no	no							#NULL!	#NULL!	#NULL!	#NULL!
3300	3321	male team	33	over 21	FOOTBALL	senior	club and county	500	80	yes	120	0		yes	more than 12 weeks	#NULL!	yes	sometimes	yes	yes	hip impingement/cam/fai/excessive bone formation/bone deformities/fais/femeroacetabular impingement		yes	no	yes	1	no	no	0	no	yes	yes	yes	no	no	0
3400	3414	male team	15	18 and under	HURLING/CAMOGIE	minor	club and county	240	130	yes	60	0		yes	more than 12 weeks	#NULL!	yes	sometimes	no	#NULL!			no	no							#NULL!	#NULL!	#NULL!	#NULL!
2600	2605	male team	28	over 21	hurling and football	senior	club and school	200	60	yes	120	90		yes	more than 12 weeks	#NULL!	yes	sometimes	yes	yes	4,17		yes	yes	yes	1	yes	no	0	yes	yes	yes	no	no	no	0
s226	86.41.125.190	male team	17	18 and under	hurling and football	minor	club only	180	240	yes	180	0		yes	more than 12 weeks	#NULL!	yes	no	yes	no			no	no							#NULL!	#NULL!	#NULL!	#NULL!
s127	109.77.215.183	male team	18	18 and under	HURLING/CAMOGIE	u21 and senior	club school and county	440	180	yes	120	0		yes	more than 12 weeks	#NULL!	yes	yes	yes	yes	symphysis pubis/osteitis oubis		no	no							#NULL!	#NULL!	#NULL!	#NULL!
s60	109.76.73.239	male team	23	over 21	HURLING/CAMOGIE	senior	club and county	360	170	no	#NULL!	#NULL!		yes	more than 12 weeks	#NULL!	yes	no	yes	yes			no	no							#NULL!	#NULL!	#NULL!	#NULL!
500	516	male team	20	19-21	hurling and football	u21 and senior	club school and county	240	180	yes	60	0		yes	more than 12 weeks	#NULL!	yes	yes	yes	yes	symphysis pubis/osteitis oubis		no	no							#NULL!	#NULL!	#NULL!	#NULL!
600	604	male team	28	over 21	HURLING/CAMOGIE	senior	club only	250	60	no	#NULL!	#NULL!		yes	more than 12 weeks	#NULL!	yes	no	yes	yes	cant recall/not sure		no	no							#NULL!	#NULL!	#NULL!	#NULL!
600	615	male team	33	over 21	hurling and football	senior	club only	180	60	yes	60	90		yes	more than 12 weeks	#NULL!	yes	no	no	#NULL!			no	no							#NULL!	#NULL!	#NULL!	#NULL!
600	619	male team	35	over 21	hurling and football	senior	club only	180	60	yes	60	0		yes	more than 12 weeks	#NULL!	no	yes	yes	yes	trapped sciatic nerve/nerve impingement in hip-sciatica		no	no							#NULL!	#NULL!	#NULL!	#NULL!
1000	1006	male team	28	over 21	hurling and football	senior	club and county	240	60	yes	-99	30		yes	recurrent episodes	#NULL!	yes	sometimes	yes	no			no	no							#NULL!	#NULL!	#NULL!	#NULL!
1300	1304	male team	19	19-21	hurling and football	u21 and senior	club and school	240	60	yes	120	0		yes	recurrent episodes	#NULL!	no	no	no	#NULL!			no	no							#NULL!	#NULL!	#NULL!	#NULL!
1300	1310	male team	35	over 21	hurling and football	senior	club only	150	60	yes	60	0		yes	recurrent episodes	#NULL!	yes	no	yes	yes	hip impingement/cam/fai/excessive bone formation/bone deformities/fais/femeroacetabular impingement		yes	no	yes	1	no	no	0	yes	yes	no	yes	no	no	0
1300	1315	male team	32	over 21	hurling and football	senior	club only	180	60	yes	60	0		yes	recurrent episodes	#NULL!	yes	no	no	#NULL!			no	no							#NULL!	#NULL!	#NULL!	#NULL!
1300	1320	male team	26	over 21	hurling and football	senior	club only	180	60	yes	120	0		yes	recurrent episodes	#NULL!	yes	no	yes	no			no	no							#NULL!	#NULL!	#NULL!	#NULL!
1300	1321	male team	19	19-21	hurling and football	u21 and senior	club and school	240	120	yes	200	60		yes	recurrent episodes	#NULL!	no	no	no	#NULL!			no	no							#NULL!	#NULL!	#NULL!	#NULL!
1300	1325	male team	36	over 21	HURLING/CAMOGIE	senior	club only	200	60	yes	120	0		yes	recurrent episodes	#NULL!	no	no	no	#NULL!			no	no							#NULL!	#NULL!	#NULL!	#NULL!
1300	1333	male team	23	over 21	hurling and football	senior	club and school	300	60	yes	120	0		yes	recurrent episodes	#NULL!	yes	no	yes	yes	hip impingement/cam/fai/excessive bone formation/bone deformities/fais/femeroacetabular impingement		yes	no	yes	1	yes	no	0	yes	no	yes	no	no	no	0
1400	1402	male team	26	over 21	HURLING/CAMOGIE	senior	club only	180	60	yes	120	0		yes	recurrent episodes	#NULL!	yes	no	yes	yes	groin strain/tear/graded/groin ms pulled away from tendon/groin tendonitis		no	no							#NULL!	#NULL!	#NULL!	#NULL!
2300	2303	male team	19	19-21	hurling and football	senior	club and school	480	210	yes	215	60		yes	recurrent episodes	#NULL!	yes	no	no	#NULL!			no	no							#NULL!	#NULL!	#NULL!	#NULL!
2300	2307	male team	27	over 21	hurling and football	senior	club only	240	60	yes	300	60		yes	recurrent episodes	#NULL!	yes	sometimes	no	#NULL!			no	no							#NULL!	#NULL!	#NULL!	#NULL!
2500	2507	male team	27	over 21	hurling and football	senior	club only	120	60	yes	140	120		yes	recurrent episodes	#NULL!	yes	sometimes	yes	yes	hip flexor strain/tight/weak/pulled/tear/hyperextension of hip flexor/ms at front of hip/inflamed		no	no							#NULL!	#NULL!	#NULL!	#NULL!
2500	2513	male team	36	over 21	hurling and football	senior	club only	180	60	no	#NULL!	#NULL!		yes	recurrent episodes	#NULL!	no	sometimes	no	#NULL!			no	no							#NULL!	#NULL!	#NULL!	#NULL!
2500	2518	male team	22	over 21	HURLING/CAMOGIE	senior	club and school	300	120	yes	60	0		yes	recurrent episodes	#NULL!	yes	no	no	#NULL!			no	no							#NULL!	#NULL!	#NULL!	#NULL!
3000	3001	male team	18	18 and under	hurling and football	u21 and senior	club school and county	240	70	no	#NULL!	#NULL!		yes	recurrent episodes	#NULL!	yes	no	no	#NULL!			no	no							#NULL!	#NULL!	#NULL!	#NULL!
3000	3005	male team	18	18 and under	hurling and football	u21 and senior	club school and county	420	180	yes	60	0		yes	recurrent episodes	#NULL!	yes	sometimes	yes	yes	hip impingement/cam/fai/excessive bone formation/bone deformities/fais/femeroacetabular impingement		yes	yes	yes	no	yes	no	0	no	yes	no	yes	no	no	0
3000	3009	male team	18	18 and under	FOOTBALL	u21 and senior	club and county	240	90	no	#NULL!	#NULL!		yes	recurrent episodes	#NULL!	yes	sometimes	yes	yes	gilmores groin		no	no							#NULL!	#NULL!	#NULL!	#NULL!
3100	3103	male team	22	over 21	hurling and football	senior	club only	120	120	no	#NULL!	#NULL!		yes	recurrent episodes	#NULL!	yes	sometimes	yes	no			no	no							#NULL!	#NULL!	#NULL!	#NULL!
3100	3114	male team	24	over 21	FOOTBALL	senior	club only	120	60	yes	120	0		yes	recurrent episodes	#NULL!	yes	no	yes	no			no	no							#NULL!	#NULL!	#NULL!	#NULL!
3100	3116	male team	27	over 21	hurling and football	senior	club only	200	60	no	#NULL!	#NULL!		yes	recurrent episodes	#NULL!	yes	no	yes	yes	muscle tightness/imbalance/dominant on other side		no	no							#NULL!	#NULL!	#NULL!	#NULL!
3100	3117	male team	22	over 21	FOOTBALL	u20/21	club only	120	60	yes	240	0		yes	recurrent episodes	#NULL!	no	sometimes	yes	yes	hip impingement/cam/fai/excessive bone formation/bone deformities/fais/femeroacetabular impingement		yes	yes	yes	1	no	no	0	yes	no	no	no	no	yes	0
3200	3201	male team	25	over 21	hurling and football	senior	club only	180	60	no	#NULL!	#NULL!		yes	recurrent episodes	#NULL!	yes	sometimes	yes	yes	inactive/weak/tight glutes/imbalance		no	no							#NULL!	#NULL!	#NULL!	#NULL!
3200	3203	male team	20	19-21	hurling and football	u21 and senior	club and school	300	90	yes	180	0		yes	recurrent episodes	#NULL!	yes	yes	yes	yes	hip flexor strain/tight/weak/pulled/tear/hyperextension of hip flexor/ms at front of hip/inflamed		no	no							#NULL!	#NULL!	#NULL!	#NULL!
3200	3210	male team	26	over 21	hurling and football	senior	club only	300	90	no	#NULL!	#NULL!		yes	recurrent episodes	#NULL!	no	sometimes	yes	yes	inflammation of hip adductor/add tear/add strain/add tendonopathy		no	no							#NULL!	#NULL!	#NULL!	#NULL!
3200	3213	male team	27	over 21	hurling and football	senior	club only	120	60	yes	60	0		yes	recurrent episodes	#NULL!	yes	sometimes	yes	no			no	no							#NULL!	#NULL!	#NULL!	#NULL!
3200	3216	male team	27	over 21	hurling and football	senior	club only	180	60	yes	180	0		yes	recurrent episodes	#NULL!	yes	sometimes	no	#NULL!			no	no							#NULL!	#NULL!	#NULL!	#NULL!
3300	3301	male team	26	over 21	hurling and football	senior	club and county	480	140	yes	120	0		yes	recurrent episodes	#NULL!	yes	sometimes	yes	yes	hip impingement/cam/fai/excessive bone formation/bone deformities/fais/femeroacetabular impingement		yes	no	yes	no	no	no	0	yes	no	no	no	no	yes	0
3300	3302	male team	37	over 21	FOOTBALL	senior	club and county	430	130	yes	120	0		yes	recurrent episodes	#NULL!	no	no	yes	yes	muscle tightness/imbalance/dominant on other side		no	no							#NULL!	#NULL!	#NULL!	#NULL!
3300	3304	male team	20	19-21	FOOTBALL	u21 and senior	club school and county	540	180	yes	120	0		yes	recurrent episodes	#NULL!	yes	yes	yes	yes	symphysis pubis/osteitis oubis		no	no							#NULL!	#NULL!	#NULL!	#NULL!
3300	3307	male team	33	over 21	FOOTBALL	senior	club and county	240	130	yes	120	0		yes	recurrent episodes	#NULL!	yes	yes	yes	yes	8,4		yes	yes	yes	no	yes	no	0	yes	no	yes	no	no	no	0
3300	3323	male team	20	19-21	hurling and football	u21 and senior	club and county	360	120	yes	120	0		yes	recurrent episodes	#NULL!	no	no	yes	no			no	no							#NULL!	#NULL!	#NULL!	#NULL!
3300	3324	male team	27	over 21	hurling and football	senior	club and county	300	70	yes	200	90		yes	recurrent episodes	#NULL!	yes	sometimes	yes	yes	inflammation of hip adductor/add tear/add strain/add tendonopathy		no	no							#NULL!	#NULL!	#NULL!	#NULL!
2600	2601	male team	23	over 21	hurling and football	senior	club only	200	60	yes	360	0		yes	recurrent episodes	#NULL!	yes	no	no	#NULL!			no	no							#NULL!	#NULL!	#NULL!	#NULL!
2600	2603	male team	27	over 21	hurling and football	senior	club only	180	120	yes	240	0		yes	recurrent episodes	#NULL!	yes	yes	yes	no			no	no							#NULL!	#NULL!	#NULL!	#NULL!
2600	2612	male team	26	over 21	hurling and football	senior	club only	180	60	yes	150	90		yes	recurrent episodes	#NULL!	yes	yes	no	#NULL!			no	no							#NULL!	#NULL!	#NULL!	#NULL!
2600	2613	male team	29	over 21	hurling and football	senior	club only	140	60	yes	60	0		yes	recurrent episodes	#NULL!	yes	no	yes	yes	4, 18		yes	no	yes	1	yes	no	0	yes	yes	yes	no	no	no	0
400	402	male team	16	18 and under	hurling and football	senior and minor	club school and county	300	240	yes	150	90		yes	recurrent episodes	#NULL!	no	yes	yes	yes	hip joint inflammation		no	no							#NULL!	#NULL!	#NULL!	#NULL!
400	403	male team	16	18 and under	hurling and football	minor	club school and county	390	180	yes	180	80		yes	recurrent episodes	#NULL!	no	no	no	#NULL!			no	no							#NULL!	#NULL!	#NULL!	#NULL!
400	406	male team	15	18 and under	hurling and football	minor	club school and county	360	180	no	#NULL!	#NULL!		yes	recurrent episodes	#NULL!	yes	no	yes	yes	hip ball slightly flattened		no	no							#NULL!	#NULL!	#NULL!	#NULL!
400	411	male team	17	18 and under	hurling and football	minor	club school and county	420	150	yes	200	0		yes	recurrent episodes	#NULL!	yes	sometimes	yes	no			no	no							#NULL!	#NULL!	#NULL!	#NULL!
s39		male team	#NULL!	#NULL!	HURLING/CAMOGIE	senior	club school and county	570	190	yes	270	0		yes	recurrent episodes	#NULL!	yes	no	yes	yes	hip impingement/cam/fai/excessive bone formation/bone deformities/fais/femeroacetabular impingement		yes	no	yes	1	yes	no	0	yes	yes	yes	yes	no	no	0
s36		male team	31	over 21	hurling and football	senior	club only	60	30	yes	100	0		yes	recurrent episodes	#NULL!	yes	no	no	#NULL!			no	no							#NULL!	#NULL!	#NULL!	#NULL!
s31		male team	24	over 21	HURLING/CAMOGIE	senior	club and county	720	240	no	#NULL!	#NULL!		yes	recurrent episodes	#NULL!	yes	no	no	#NULL!			no	no							#NULL!	#NULL!	#NULL!	#NULL!
s17		male team	33	over 21	hurling and football	senior	club only	220	70	no	#NULL!	#NULL!		yes	recurrent episodes	#NULL!	yes	yes	yes	yes	displaced sacroiliac joint		no	no							#NULL!	#NULL!	#NULL!	#NULL!
s12		male team	21	19-21	FOOTBALL	senior	club and school	150	60	yes	440	80		yes	recurrent episodes	#NULL!	yes	yes	yes	no	4, 23		yes	yes	yes	1	yes	no	0	yes	no	no	no	no	yes	Waiting for MRA
s252	80.233.57.40	male team	26	over 21	HURLING/CAMOGIE	senior	club only	360	20	yes	180	0		yes	recurrent episodes	#NULL!	yes	yes	yes	yes	muscle tightness/imbalance/dominant on other side		no	no							#NULL!	#NULL!	#NULL!	#NULL!
s214	185.32.95.184	male team	37	over 21	FOOTBALL	senior	club only	260	60	no	#NULL!	#NULL!		yes	recurrent episodes	#NULL!	yes	no	yes	yes	14,4		yes	no	yes	1	yes	no	0	yes	yes	yes	no	no	no	0
s208	86.41.254.180	male team	19	19-21	FOOTBALL	u21 and senior	club only	160	30	yes	160	70		yes	recurrent episodes	#NULL!	yes	no	yes	no			no	no							#NULL!	#NULL!	#NULL!	#NULL!
s202	109.255.76.122	male team	20	19-21	hurling and football	u21 and senior	club only	240	60	yes	120	0		yes	recurrent episodes	#NULL!	no	no	yes	no			no	no							#NULL!	#NULL!	#NULL!	#NULL!
s201	37.228.250.207	male team	28	over 21	hurling and football	senior	club only	270	60	yes	80	0		yes	recurrent episodes	#NULL!	yes	sometimes	yes	yes	cant recall/not sure		no	no							#NULL!	#NULL!	#NULL!	#NULL!
s199	86.41.118.49	male team	21	19-21	HURLING/CAMOGIE	senior	club school and county	640	220	yes	90	0		yes	recurrent episodes	#NULL!	yes	sometimes	yes	yes	6,4		yes	yes	yes	1	yes	no	0	yes	no	no	no	no	yes	0
s198	78.16.160.33	male team	28	over 21	hurling and football	senior	club only	360	60	yes	120	0		yes	recurrent episodes	#NULL!	no	yes	yes	yes	cant recall/not sure		no	no							#NULL!	#NULL!	#NULL!	#NULL!
s188	80.233.61.70	male team	26	over 21	HURLING/CAMOGIE	senior	club only	240	60	yes	60	0		yes	recurrent episodes	#NULL!	yes	no	yes	no			no	no							#NULL!	#NULL!	#NULL!	#NULL!
s185	51.37.29.232	male team	27	over 21	HURLING/CAMOGIE	senior	club and county	810	70	yes	240	0		yes	recurrent episodes	#NULL!	yes	yes	yes	yes	hip impingement/cam/fai/excessive bone formation/bone deformities/fais/femeroacetabular impingement		yes	no	yes	1	yes	no	0	yes	no	no	yes	no	no	0
s186	93.107.157.113	male team	22	over 21	HURLING/CAMOGIE	senior	club only	300	100	yes	300	0		yes	recurrent episodes	#NULL!	yes	yes	yes	yes	hip impingement/cam/fai/excessive bone formation/bone deformities/fais/femeroacetabular impingement		yes	yes	yes	1	yes	no	0	yes	no	yes	no	no	no	0
s167	109.79.196.49	male team	27	over 21	FOOTBALL	senior	club and county	540	130	no	#NULL!	#NULL!		yes	recurrent episodes	#NULL!	no	no	yes	no			no	no							#NULL!	#NULL!	#NULL!	#NULL!
s168	193.203.131.109	male team	27	over 21	hurling and football	senior	club only	300	60	yes	120	90		yes	recurrent episodes	#NULL!	no	no	yes	yes	hip flexor strain/tight/weak/pulled/tear/hyperextension of hip flexor/ms at front of hip/inflamed		no	no							#NULL!	#NULL!	#NULL!	#NULL!
s158	109.76.146.125	male team	19	19-21	FOOTBALL	u21 and senior	club only	240	60	yes	50	0		yes	recurrent episodes	#NULL!	no	no	yes	no			no	no							#NULL!	#NULL!	#NULL!	#NULL!
s120	213.233.150.107	male team	24	over 21	hurling and football	senior	club only	200	60	no	#NULL!	#NULL!		yes	recurrent episodes	#NULL!	yes	sometimes	yes	no			no	no							#NULL!	#NULL!	#NULL!	#NULL!
s109	178.167.186.22	male team	27	over 21	HURLING/CAMOGIE	senior	club only	180	50	no	#NULL!	#NULL!		yes	recurrent episodes	#NULL!	yes	no	yes	yes	hip impingement/cam/fai/excessive bone formation/bone deformities/fais/femeroacetabular impingement		yes	no	yes	1	yes	no	0	yes	no	yes	no	no	no	0
s110	51.171.113.189	male team	20	19-21	HURLING/CAMOGIE	u21 and senior	club school and county	300	160	yes	60	0		yes	recurrent episodes	#NULL!	yes	sometimes	yes	yes	16,3		no	no							#NULL!	#NULL!	#NULL!	#NULL!
s92	78.19.216.48	male team	19	19-21	HURLING/CAMOGIE	u21 and senior	club and county	400	60	no	#NULL!	#NULL!		yes	recurrent episodes	#NULL!	no	no	yes	no			no	no							#NULL!	#NULL!	#NULL!	#NULL!
s91	78.17.45.107	male team	21	19-21	FOOTBALL	u21 and senior	club and school	240	70	yes	240	0		yes	recurrent episodes	#NULL!	yes	sometimes	yes	no			no	no							#NULL!	#NULL!	#NULL!	#NULL!
s77	51.171.49.103	male team	19	19-21	HURLING/CAMOGIE	u21 and senior	club and county	300	180	yes	120	0		yes	recurrent episodes	#NULL!	no	no	no	#NULL!			no	no							#NULL!	#NULL!	#NULL!	#NULL!
s62	80.233.50.219	male team	27	over 21	HURLING/CAMOGIE	senior	club and county	320	180	yes	205	60		yes	recurrent episodes	#NULL!	yes	sometimes	yes	yes	hernia		no	no							#NULL!	#NULL!	#NULL!	#NULL!
s58	212.129.86.50	male team	27	over 21	HURLING/CAMOGIE	senior	club and county	450	70	yes	140	0		yes	recurrent episodes	#NULL!	no	no	yes	no			no	no							#NULL!	#NULL!	#NULL!	#NULL!
s54	80.233.40.55	male team	23	over 21	HURLING/CAMOGIE	senior	club and county	300	70	yes	250	70		yes	recurrent episodes	#NULL!	yes	sometimes	yes	yes	hip impingement/cam/fai/excessive bone formation/bone deformities/fais/femeroacetabular impingement		yes	yes	yes	1	yes	no	0	yes	no	no	no	no	yes	0
s53	217.183.86.153	male team	22	over 21	hurling and football	senior	club school and county	360	240	yes	180	0		yes	recurrent episodes	#NULL!	yes	no	yes	yes	no definite injury		yes	yes	yes	1	yes	no	0	yes	no	no	no	no	yes	0
m20	80.233.37.239	male team	16	18 and under	hurling and football	minor	club school and county	630	240	yes	270	90		yes	recurrent episodes	#NULL!	yes	no	yes	no			no	no							#NULL!	#NULL!	#NULL!	#NULL!
m16	64.43.162.239	male team	16	18 and under	FOOTBALL	minor	club school and county	390	120	yes	270	70		yes	recurrent episodes	#NULL!	yes	sometimes	yes	no			no	no							#NULL!	#NULL!	#NULL!	#NULL!
m14	80.233.61.44	male team	15	18 and under	HURLING/CAMOGIE	minor	club and county	250	120	yes	300	130		yes	recurrent episodes	#NULL!	yes	no	yes	no			no	no							#NULL!	#NULL!	#NULL!	#NULL!
m9	94.247.51.86	male team	16	18 and under	hurling and football	minor	club school and county	240	100	yes	180	0		yes	recurrent episodes	#NULL!	yes	no	no	#NULL!			no	no							#NULL!	#NULL!	#NULL!	#NULL!
500	502	male team	30	over 21	hurling and football	senior	club only	150	60	yes	60	0		yes	recurrent episodes	#NULL!	yes	sometimes	yes	no			no	no							#NULL!	#NULL!	#NULL!	#NULL!
500	503	male team	21	19-21	hurling and football	u21 and senior	club and school	240	60	yes	60	0		yes	recurrent episodes	#NULL!	yes	yes	yes	yes	inactive/weak/tight glutes/imbalance		no	no							#NULL!	#NULL!	#NULL!	#NULL!
500	505	male team	19	19-21	hurling and football	u21 and senior	club and school	240	180	yes	-99	90		yes	recurrent episodes	#NULL!	yes	sometimes	yes	yes	hip flexor strain/tight/weak/pulled/tear/hyperextension of hip flexor/ms at front of hip/inflamed		no	no							#NULL!	#NULL!	#NULL!	#NULL!
500	511	male team	21	19-21	hurling and football	senior	club and school	240	120	yes	-99	-99		yes	recurrent episodes	#NULL!	yes	yes	yes	yes	groin strain/tear/graded/groin ms pulled away from tendon/groin tendonitis		no	no							#NULL!	#NULL!	#NULL!	#NULL!
500	513	male team	20	19-21	HURLING/CAMOGIE	u21 and senior	club and school	240	120	yes	60	0		yes	recurrent episodes	#NULL!	yes	no	no	#NULL!			no	no							#NULL!	#NULL!	#NULL!	#NULL!
500	523	male team	23	over 21	FOOTBALL	senior	club only	180	70	yes	120	0		yes	recurrent episodes	#NULL!	no	no	no	#NULL!			no	no							#NULL!	#NULL!	#NULL!	#NULL!
500	524	male team	23	over 21	FOOTBALL	senior	club only	180	60	yes	180	0		yes	recurrent episodes	#NULL!	no	sometimes	yes	yes	muscle tightness/imbalance/dominant on other side		no	no							#NULL!	#NULL!	#NULL!	#NULL!
600	601	male team	30	over 21	HURLING/CAMOGIE	senior	club only	270	60	yes	-99	-99		yes	recurrent episodes	#NULL!	yes	sometimes	yes	yes	8,2		no	no							#NULL!	#NULL!	#NULL!	#NULL!
600	607	male team	24	over 21	HURLING/CAMOGIE	senior	club and county	300	120	yes	-99	-99		yes	recurrent episodes	#NULL!	yes	no	yes	no			no	no							#NULL!	#NULL!	#NULL!	#NULL!
600	614	male team	32	over 21	hurling and football	senior	club only	200	60	yes	120	0		yes	recurrent episodes	#NULL!	yes	yes	yes	yes	groin strain/tear/graded/groin ms pulled away from tendon/groin tendonitis		no	no							#NULL!	#NULL!	#NULL!	#NULL!
600	618	male team	21	19-21	HURLING/CAMOGIE	senior	club and school	210	100	yes	90	0		yes	recurrent episodes	#NULL!	yes	no	yes	yes	hip flexor strain/tight/weak/pulled/tear/hyperextension of hip flexor/ms at front of hip/inflamed		no	no							#NULL!	#NULL!	#NULL!	#NULL!
700	704	male team	16	18 and under	HURLING/CAMOGIE	minor	club only	130	60	yes	60	90		yes	recurrent episodes	#NULL!	no	no	no	#NULL!			no	no							#NULL!	#NULL!	#NULL!	#NULL!
1300	1330	male team	22	over 21	HURLING/CAMOGIE	senior	club school and county	600	180	yes	120	0		yes	other	recurrent epsiodes lasting more than 12 weeks	yes	sometimes	yes	yes	hip flexor strain/tight/weak/pulled/tear/hyperextension of hip flexor/ms at front of hip/inflamed		no	no							#NULL!	#NULL!	#NULL!	#NULL!
2300	2304	male team	27	over 21	hurling and football	senior	club only	155	60	yes	120	0		yes	other	recurrent epsiodes lasting 1-2 months	yes	sometimes	yes	yes	inflammation of hip adductor/add tear/add strain/add tendonopathy		no	no							#NULL!	#NULL!	#NULL!	#NULL!
3100	3108	male team	21	19-21	FOOTBALL	senior	club only	120	60	yes	120	0		yes	other	1-3days if excessive training load	no	no	no	#NULL!			no	no							#NULL!	#NULL!	#NULL!	#NULL!
3400	3410	male team	15	18 and under	HURLING/CAMOGIE	minor	club and county	300	150	no	#NULL!	#NULL!		yes	other	dont recall	no	sometimes	yes	no			no	no							#NULL!	#NULL!	#NULL!	#NULL!
s176	51.171.44.228	male team	25	over 21	hurling and football	senior	club and county	270	70	yes	120	0		yes	other	1 week	no	no	no	#NULL!			no	no							#NULL!	#NULL!	#NULL!	#NULL!
s178	80.233.35.157	male team	23	over 21	HURLING/CAMOGIE	senior	club and county	400	120	yes	120	90		yes	other	recurrent epsiodes lasting more than 12 weeks	yes	yes	yes	no			no	no							#NULL!	#NULL!	#NULL!	#NULL!
s170	213.233.150.6	male team	32	over 21	FOOTBALL	senior	club only	120	60	yes	60	0		yes	other	1 week	no	no	no	#NULL!			no	no							#NULL!	#NULL!	#NULL!	#NULL!
s122	51.171.207.231	male team	21	19-21	HURLING/CAMOGIE	senior	club school and county	300	180	yes	180	0		yes	other	1-3days if excessive training load	no	no	no	#NULL!			no	no							#NULL!	#NULL!	#NULL!	#NULL!
s242	93.107.93.77	female team	20	19-21	HURLING/CAMOGIE	senior	club school and county	330	90	yes	60	0		yes	-99	#NULL!	no	sometimes	yes	yes	pulled muscle		no	no							#NULL!	#NULL!	#NULL!	#NULL!
s210	86.41.205.72	female team	20	19-21	hurling and football	senior	club school and county	300	120	no	#NULL!	#NULL!		yes	-99	#NULL!	no	-99	no	#NULL!			no	no							#NULL!	#NULL!	#NULL!	#NULL!
s153	213.233.147.81	female team	20	19-21	FOOTBALL	senior	club only	180	240	yes	180	0		yes	-99	#NULL!	yes	no	no	#NULL!			no	no							#NULL!	#NULL!	#NULL!	#NULL!
s108	37.128.195.25	female team	19	19-21	hurling and football	senior	club only	180	60	yes	60	0		yes	-99	#NULL!	yes	no	yes	no			no	no							#NULL!	#NULL!	#NULL!	#NULL!
s100	81.31.213.80	female team	20	19-21	HURLING/CAMOGIE	senior	club and school	240	120	yes	180	180		yes	-99	#NULL!	no	sometimes	no	#NULL!			no	no							#NULL!	#NULL!	#NULL!	#NULL!
s72	81.31.213.86	female team	22	over 21	HURLING/CAMOGIE	senior	club and county	300	120	yes	120	0		yes	-99	#NULL!	yes	no	no	#NULL!			no	no							#NULL!	#NULL!	#NULL!	#NULL!
1100	1103	female team	28	over 21	hurling and football	senior	club only	200	90	no	#NULL!	#NULL!		no	not applicable	#NULL!	no	#NULL!	#NULL!	#NULL!			#NULL!	#NULL!							#NULL!	#NULL!	#NULL!	#NULL!
1100	1107	female team	35	over 21	HURLING/CAMOGIE	senior	club only	200	60	yes	60	0		no	not applicable	#NULL!	no	#NULL!	#NULL!	#NULL!			#NULL!	#NULL!							#NULL!	#NULL!	#NULL!	#NULL!
1100	1108	female team	29	over 21	HURLING/CAMOGIE	senior	club only	60	60	yes	120	0		no	not applicable	#NULL!	no	#NULL!	#NULL!	#NULL!			#NULL!	#NULL!							#NULL!	#NULL!	#NULL!	#NULL!
1100	1109	female team	22	over 21	HURLING/CAMOGIE	senior	club only	90	60	yes	180	0		no	not applicable	#NULL!	no	#NULL!	#NULL!	#NULL!			#NULL!	#NULL!							#NULL!	#NULL!	#NULL!	#NULL!
1100	1111	female team	20	19-21	HURLING/CAMOGIE	u21 and senior	club and school	300	120	yes	60	60		no	not applicable	#NULL!	no	#NULL!	#NULL!	#NULL!			#NULL!	#NULL!							#NULL!	#NULL!	#NULL!	#NULL!
1100	1112	female team	21	19-21	HURLING/CAMOGIE	u21 and senior	club only	150	60	yes	60	60		no	not applicable	#NULL!	no	#NULL!	#NULL!	#NULL!			#NULL!	#NULL!							#NULL!	#NULL!	#NULL!	#NULL!
1100	1113	female team	26	over 21	HURLING/CAMOGIE	senior	club only	120	120	yes	60	0		no	not applicable	#NULL!	no	#NULL!	#NULL!	#NULL!			#NULL!	#NULL!							#NULL!	#NULL!	#NULL!	#NULL!
1100	1114	female team	24	over 21	HURLING/CAMOGIE	senior	club only	120	60	yes	120	0		no	not applicable	#NULL!	no	#NULL!	#NULL!	#NULL!			#NULL!	#NULL!							#NULL!	#NULL!	#NULL!	#NULL!
1100	1115	female team	21	19-21	HURLING/CAMOGIE	senior	club and school	380	60	yes	230	0		no	not applicable	#NULL!	no	#NULL!	#NULL!	#NULL!			#NULL!	#NULL!							#NULL!	#NULL!	#NULL!	#NULL!
1100	1116	female team	24	over 21	HURLING/CAMOGIE	senior	club and county	400	120	yes	200	0		no	not applicable	#NULL!	no	#NULL!	#NULL!	#NULL!			#NULL!	#NULL!							#NULL!	#NULL!	#NULL!	#NULL!
1100	1117	female team	25	over 21	HURLING/CAMOGIE	senior	club only	60	60	yes	180	0		no	not applicable	#NULL!	no	#NULL!	#NULL!	#NULL!			#NULL!	#NULL!							#NULL!	#NULL!	#NULL!	#NULL!
1100	1118	female team	18	18 and under	HURLING/CAMOGIE	minor u21 and senior	club and school	210	60	yes	60	0		no	not applicable	#NULL!	no	#NULL!	#NULL!	#NULL!			#NULL!	#NULL!							#NULL!	#NULL!	#NULL!	#NULL!
1100	1119	female team	24	over 21	HURLING/CAMOGIE	senior	club only	180	60	no	#NULL!	#NULL!		no	not applicable	#NULL!	no	#NULL!	#NULL!	#NULL!			#NULL!	#NULL!							#NULL!	#NULL!	#NULL!	#NULL!
1200	1202	female team	25	over 21	HURLING/CAMOGIE	senior	club only	180	60	no	#NULL!	#NULL!		no	not applicable	#NULL!	no	#NULL!	#NULL!	#NULL!			#NULL!	#NULL!							#NULL!	#NULL!	#NULL!	#NULL!
1200	1204	female team	19	19-21	HURLING/CAMOGIE	u21 and senior	club only	180	60	yes	120	0		no	not applicable	#NULL!	no	#NULL!	#NULL!	#NULL!			#NULL!	#NULL!							#NULL!	#NULL!	#NULL!	#NULL!
1200	1205	female team	20	19-21	hurling and football	senior	club school and county	300	60	no	#NULL!	#NULL!		no	not applicable	#NULL!	no	#NULL!	#NULL!	#NULL!			#NULL!	#NULL!							#NULL!	#NULL!	#NULL!	#NULL!
1200	1207	female team	19	19-21	HURLING/CAMOGIE	senior	club school and county	210	120	no	#NULL!	#NULL!		no	not applicable	#NULL!	no	#NULL!	#NULL!	#NULL!			#NULL!	#NULL!							#NULL!	#NULL!	#NULL!	#NULL!
1200	1208	female team	19	19-21	HURLING/CAMOGIE	u21 and senior	club only	120	60	yes	180	0		no	not applicable	#NULL!	no	#NULL!	#NULL!	#NULL!			#NULL!	#NULL!							#NULL!	#NULL!	#NULL!	#NULL!
1200	1209	female team	18	18 and under	hurling and football	minor u21 and senior	club and school	270	60	yes	300	0		no	not applicable	#NULL!	no	#NULL!	#NULL!	#NULL!			#NULL!	#NULL!							#NULL!	#NULL!	#NULL!	#NULL!
1200	1210	female team	24	over 21	HURLING/CAMOGIE	senior	club only	180	60	yes	120	0		no	not applicable	#NULL!	no	#NULL!	#NULL!	#NULL!			#NULL!	#NULL!							#NULL!	#NULL!	#NULL!	#NULL!
1200	1211	female team	22	over 21	HURLING/CAMOGIE	senior	club only	180	60	no	#NULL!	#NULL!		no	not applicable	#NULL!	no	#NULL!	#NULL!	#NULL!			#NULL!	#NULL!							#NULL!	#NULL!	#NULL!	#NULL!
1200	1212	female team	24	over 21	HURLING/CAMOGIE	senior	club only	60	30	yes	150	0		no	not applicable	#NULL!	no	#NULL!	#NULL!	#NULL!			#NULL!	#NULL!							#NULL!	#NULL!	#NULL!	#NULL!
1200	1214	female team	26	over 21	HURLING/CAMOGIE	senior	club only	160	60	yes	120	0		no	not applicable	#NULL!	no	#NULL!	#NULL!	#NULL!			#NULL!	#NULL!							#NULL!	#NULL!	#NULL!	#NULL!
1200	1215	female team	20	19-21	hurling and football	u21 and senior	club and school	420	100	yes	60	0		no	not applicable	#NULL!	no	#NULL!	#NULL!	#NULL!			#NULL!	#NULL!							#NULL!	#NULL!	#NULL!	#NULL!
3500	3503	female team	20	19-21	FOOTBALL	u21 and senior	club school and county	530	180	yes	150	0		no	not applicable	#NULL!	no	#NULL!	#NULL!	#NULL!			#NULL!	#NULL!							#NULL!	#NULL!	#NULL!	#NULL!
3500	3504	female team	30	over 21	FOOTBALL	senior	club and county	300	120	yes	90	0		no	not applicable	#NULL!	no	#NULL!	#NULL!	#NULL!			#NULL!	#NULL!							#NULL!	#NULL!	#NULL!	#NULL!
1500	1501	female team	18	18 and under	FOOTBALL	senior and minor	club and county	180	120	yes	60	60		no	not applicable	#NULL!	no	#NULL!	#NULL!	#NULL!			#NULL!	#NULL!							#NULL!	#NULL!	#NULL!	#NULL!
1500	1502	female team	20	19-21	hurling and football	senior	club and county	180	60	yes	120	0		no	not applicable	#NULL!	no	#NULL!	#NULL!	#NULL!			#NULL!	#NULL!							#NULL!	#NULL!	#NULL!	#NULL!
1500	1503	female team	22	over 21	FOOTBALL	senior	club and county	240	120	yes	40	0		no	not applicable	#NULL!	no	#NULL!	#NULL!	#NULL!			#NULL!	#NULL!							#NULL!	#NULL!	#NULL!	#NULL!
1500	1504	female team	19	19-21	FOOTBALL	u21 and senior	club only	180	60	yes	60	0		no	not applicable	#NULL!	no	#NULL!	#NULL!	#NULL!			#NULL!	#NULL!							#NULL!	#NULL!	#NULL!	#NULL!
1500	1506	female team	20	19-21	hurling and football	senior	club only	180	60	yes	120	0		no	not applicable	#NULL!	no	#NULL!	#NULL!	#NULL!			#NULL!	#NULL!							#NULL!	#NULL!	#NULL!	#NULL!
1500	1507	female team	20	19-21	hurling and football	u21 and senior	club school and county	300	120	yes	210	0		no	not applicable	#NULL!	no	#NULL!	#NULL!	#NULL!			#NULL!	#NULL!							#NULL!	#NULL!	#NULL!	#NULL!
1500	1508	female team	19	19-21	FOOTBALL	senior	club only	60	60	no	#NULL!	#NULL!		no	not applicable	#NULL!	no	#NULL!	#NULL!	#NULL!			#NULL!	#NULL!							#NULL!	#NULL!	#NULL!	#NULL!
1500	1509	female team	18	18 and under	FOOTBALL	senior	club only	60	60	yes	60	0		no	not applicable	#NULL!	no	#NULL!	#NULL!	#NULL!			#NULL!	#NULL!							#NULL!	#NULL!	#NULL!	#NULL!
1500	1510	female team	22	over 21	FOOTBALL	senior	club and county	120	120	no	#NULL!	#NULL!		no	not applicable	#NULL!	no	#NULL!	#NULL!	#NULL!			#NULL!	#NULL!							#NULL!	#NULL!	#NULL!	#NULL!
1500	1511	female team	18	18 and under	FOOTBALL	senior	club only	60	60	no	#NULL!	#NULL!		no	not applicable	#NULL!	no	#NULL!	#NULL!	#NULL!			#NULL!	#NULL!							#NULL!	#NULL!	#NULL!	#NULL!
1500	1512	female team	21	19-21	FOOTBALL	senior	club only	60	60	yes	105	0		no	not applicable	#NULL!	no	#NULL!	#NULL!	#NULL!			#NULL!	#NULL!							#NULL!	#NULL!	#NULL!	#NULL!
1500	1513	female team	21	19-21	FOOTBALL	senior	club only	60	60	yes	60	0		no	not applicable	#NULL!	no	#NULL!	#NULL!	#NULL!			#NULL!	#NULL!							#NULL!	#NULL!	#NULL!	#NULL!
1500	1514	female team	19	19-21	FOOTBALL	senior	club only	60	60	no	#NULL!	#NULL!		no	not applicable	#NULL!	no	#NULL!	#NULL!	#NULL!			#NULL!	#NULL!							#NULL!	#NULL!	#NULL!	#NULL!
1500	1516	female team	17	18 and under	FOOTBALL	minor	club only	120	60	no	#NULL!	#NULL!		no	not applicable	#NULL!	no	#NULL!	#NULL!	#NULL!			#NULL!	#NULL!							#NULL!	#NULL!	#NULL!	#NULL!
2100	2101	female team	17	18 and under	hurling and football	senior and minor	club school and county	300	180	yes	60	0		no	not applicable	#NULL!	no	#NULL!	#NULL!	#NULL!			#NULL!	#NULL!							#NULL!	#NULL!	#NULL!	#NULL!
2100	2102	female team	16	18 and under	HURLING/CAMOGIE	senior and minor	club school and county	360	120	yes	60	0		no	not applicable	#NULL!	no	#NULL!	#NULL!	#NULL!			#NULL!	#NULL!							#NULL!	#NULL!	#NULL!	#NULL!
2100	2103	female team	16	18 and under	HURLING/CAMOGIE	senior and minor	club school and county	470	240	no	#NULL!	#NULL!		no	not applicable	#NULL!	no	#NULL!	#NULL!	#NULL!			#NULL!	#NULL!							#NULL!	#NULL!	#NULL!	#NULL!
2100	2105	female team	16	18 and under	hurling and football	senior and minor	club school and county	720	280	yes	180	0		no	not applicable	#NULL!	no	#NULL!	#NULL!	#NULL!			#NULL!	#NULL!							#NULL!	#NULL!	#NULL!	#NULL!
2100	2106	female team	16	18 and under	HURLING/CAMOGIE	senior and minor	club school and county	420	180	yes	90	90		no	not applicable	#NULL!	no	#NULL!	#NULL!	#NULL!			#NULL!	#NULL!							#NULL!	#NULL!	#NULL!	#NULL!
2100	2108	female team	16	18 and under	hurling and football	senior and minor	club school and county	360	120	no	#NULL!	#NULL!		no	not applicable	#NULL!	no	#NULL!	#NULL!	#NULL!			#NULL!	#NULL!							#NULL!	#NULL!	#NULL!	#NULL!
2100	2109	female team	17	18 and under	HURLING/CAMOGIE	senior and minor	club school and county	330	165	yes	120	0		no	not applicable	#NULL!	no	#NULL!	#NULL!	#NULL!			#NULL!	#NULL!							#NULL!	#NULL!	#NULL!	#NULL!
2100	2110	female team	17	18 and under	HURLING/CAMOGIE	senior and minor	club school and county	330	120	yes	60	0		no	not applicable	#NULL!	no	#NULL!	#NULL!	#NULL!			#NULL!	#NULL!							#NULL!	#NULL!	#NULL!	#NULL!
2100	2111	female team	17	18 and under	hurling and football	senior and minor	club school and county	360	120	no	#NULL!	#NULL!		no	not applicable	#NULL!	no	#NULL!	#NULL!	#NULL!			#NULL!	#NULL!							#NULL!	#NULL!	#NULL!	#NULL!
2100	2113	female team	17	18 and under	hurling and football	minor	club school and county	300	180	yes	120	60		no	not applicable	#NULL!	no	#NULL!	#NULL!	#NULL!			#NULL!	#NULL!							#NULL!	#NULL!	#NULL!	#NULL!
2100	2117	female team	17	18 and under	HURLING/CAMOGIE	senior and minor	club and county	360	120	no	#NULL!	#NULL!		no	not applicable	#NULL!	no	#NULL!	#NULL!	#NULL!			#NULL!	#NULL!							#NULL!	#NULL!	#NULL!	#NULL!
2100	2118	female team	17	18 and under	hurling and football	minor	club school and county	420	180	yes	90	0		no	not applicable	#NULL!	no	#NULL!	#NULL!	#NULL!			#NULL!	#NULL!							#NULL!	#NULL!	#NULL!	#NULL!
2200	2202	female team	25	over 21	HURLING/CAMOGIE	senior	club and county	240	120	yes	180	0		no	not applicable	#NULL!	no	#NULL!	#NULL!	#NULL!			#NULL!	#NULL!							#NULL!	#NULL!	#NULL!	#NULL!
2200	2204	female team	18	18 and under	hurling and football	minor u21 and senior	club school and county	270	180	no	#NULL!	#NULL!		no	not applicable	#NULL!	no	#NULL!	#NULL!	#NULL!			#NULL!	#NULL!							#NULL!	#NULL!	#NULL!	#NULL!
2200	2206	female team	18	18 and under	HURLING/CAMOGIE	senior	club school and county	300	180	no	#NULL!	#NULL!		no	not applicable	#NULL!	no	#NULL!	#NULL!	#NULL!			#NULL!	#NULL!							#NULL!	#NULL!	#NULL!	#NULL!
2200	2207	female team	18	18 and under	HURLING/CAMOGIE	senior and minor	club school and county	420	120	yes	60	0		no	not applicable	#NULL!	no	#NULL!	#NULL!	#NULL!			#NULL!	#NULL!							#NULL!	#NULL!	#NULL!	#NULL!
2200	2209	female team	18	18 and under	HURLING/CAMOGIE	senior and minor	club school and county	420	120	yes	180	70		no	not applicable	#NULL!	no	#NULL!	#NULL!	#NULL!			#NULL!	#NULL!							#NULL!	#NULL!	#NULL!	#NULL!
2200	2211	female team	18	18 and under	hurling and football	minor u21 and senior	club school and county	600	240	yes	120	0		no	not applicable	#NULL!	no	#NULL!	#NULL!	#NULL!			#NULL!	#NULL!							#NULL!	#NULL!	#NULL!	#NULL!
2200	2212	female team	24	over 21	hurling and football	senior	club and county	300	120	yes	180	0		no	not applicable	#NULL!	no	#NULL!	#NULL!	#NULL!			#NULL!	#NULL!							#NULL!	#NULL!	#NULL!	#NULL!
2200	2213	female team	19	19-21	HURLING/CAMOGIE	u21 and senior	club school and county	360	240	yes	120	0		no	not applicable	#NULL!	no	#NULL!	#NULL!	#NULL!			#NULL!	#NULL!							#NULL!	#NULL!	#NULL!	#NULL!
2200	2216	female team	23	over 21	hurling and football	senior	club and county	360	120	yes	300	0		no	not applicable	#NULL!	no	#NULL!	#NULL!	#NULL!			#NULL!	#NULL!							#NULL!	#NULL!	#NULL!	#NULL!
2400	2401	female team	20	19-21	hurling and football	senior	club only	120	60	yes	180	0		no	not applicable	#NULL!	no	#NULL!	#NULL!	#NULL!			#NULL!	#NULL!							#NULL!	#NULL!	#NULL!	#NULL!
2400	2403	female team	19	19-21	hurling and football	senior	club and school	180	120	yes	360	0		no	not applicable	#NULL!	no	#NULL!	#NULL!	#NULL!			#NULL!	#NULL!							#NULL!	#NULL!	#NULL!	#NULL!
2400	2405	female team	23	over 21	HURLING/CAMOGIE	senior	club only	120	60	yes	180	0		no	not applicable	#NULL!	no	#NULL!	#NULL!	#NULL!			#NULL!	#NULL!							#NULL!	#NULL!	#NULL!	#NULL!
2400	2406	female team	20	19-21	HURLING/CAMOGIE	senior	club and school	240	90	yes	240	0		no	not applicable	#NULL!	no	#NULL!	#NULL!	#NULL!			#NULL!	#NULL!							#NULL!	#NULL!	#NULL!	#NULL!
1600	1601	female team	23	over 21	HURLING/CAMOGIE	senior	club and county	180	60	yes	120	0		no	not applicable	#NULL!	no	#NULL!	#NULL!	#NULL!			#NULL!	#NULL!							#NULL!	#NULL!	#NULL!	#NULL!
1600	1602	female team	18	18 and under	HURLING/CAMOGIE	minor u21 and senior	club only	180	60	yes	60	0		no	not applicable	#NULL!	no	#NULL!	#NULL!	#NULL!			#NULL!	#NULL!							#NULL!	#NULL!	#NULL!	#NULL!
1600	1606	female team	37	over 21	HURLING/CAMOGIE	senior	club only	200	60	yes	60	0		no	not applicable	#NULL!	no	#NULL!	#NULL!	#NULL!			#NULL!	#NULL!							#NULL!	#NULL!	#NULL!	#NULL!
1600	1609	female team	22	over 21	HURLING/CAMOGIE	senior	club and county	360	120	yes	240	0		no	not applicable	#NULL!	no	#NULL!	#NULL!	#NULL!			#NULL!	#NULL!							#NULL!	#NULL!	#NULL!	#NULL!
1600	1610	female team	24	over 21	HURLING/CAMOGIE	senior	club only	180	60	yes	180	0		no	not applicable	#NULL!	no	#NULL!	#NULL!	#NULL!			#NULL!	#NULL!							#NULL!	#NULL!	#NULL!	#NULL!
1600	1611	female team	21	19-21	HURLING/CAMOGIE	u21 and senior	club only	180	60	yes	240	0		no	not applicable	#NULL!	no	#NULL!	#NULL!	#NULL!			#NULL!	#NULL!							#NULL!	#NULL!	#NULL!	#NULL!
1600	1612	female team	18	18 and under	HURLING/CAMOGIE	minor u21 and senior	club only	200	60	no	#NULL!	#NULL!		no	not applicable	#NULL!	no	#NULL!	#NULL!	#NULL!			#NULL!	#NULL!							#NULL!	#NULL!	#NULL!	#NULL!
1600	1616	female team	19	19-21	HURLING/CAMOGIE	u21 and senior	club and school	180	120	yes	180	0		no	not applicable	#NULL!	no	#NULL!	#NULL!	#NULL!			#NULL!	#NULL!							#NULL!	#NULL!	#NULL!	#NULL!
1600	1617	female team	19	19-21	HURLING/CAMOGIE	minor u21 and senior	club school and county	240	90	yes	240	0		no	not applicable	#NULL!	no	#NULL!	#NULL!	#NULL!			#NULL!	#NULL!							#NULL!	#NULL!	#NULL!	#NULL!
1700	1702	female team	30	over 21	FOOTBALL	senior	club and county	280	60	yes	180	90		no	not applicable	#NULL!	no	#NULL!	#NULL!	#NULL!			#NULL!	#NULL!							#NULL!	#NULL!	#NULL!	#NULL!
1700	1704	female team	26	over 21	hurling and football	senior	club only	180	60	no	#NULL!	#NULL!		no	not applicable	#NULL!	no	#NULL!	#NULL!	#NULL!			#NULL!	#NULL!							#NULL!	#NULL!	#NULL!	#NULL!
1700	1705	female team	24	over 21	FOOTBALL	senior	club and county	280	60	no	#NULL!	#NULL!		no	not applicable	#NULL!	no	#NULL!	#NULL!	#NULL!			#NULL!	#NULL!							#NULL!	#NULL!	#NULL!	#NULL!
1700	1706	female team	23	over 21	FOOTBALL	senior	club only	180	60	no	#NULL!	#NULL!		no	not applicable	#NULL!	no	#NULL!	#NULL!	#NULL!			#NULL!	#NULL!							#NULL!	#NULL!	#NULL!	#NULL!
1700	1707	female team	23	over 21	FOOTBALL	senior	club only	90	60	yes	180	0		no	not applicable	#NULL!	no	#NULL!	#NULL!	#NULL!			#NULL!	#NULL!							#NULL!	#NULL!	#NULL!	#NULL!
1700	1711	female team	26	over 21	FOOTBALL	senior	club only	120	60	no	#NULL!	#NULL!		no	not applicable	#NULL!	no	#NULL!	#NULL!	#NULL!			#NULL!	#NULL!							#NULL!	#NULL!	#NULL!	#NULL!
1700	1712	female team	29	over 21	FOOTBALL	senior	club only	180	60	yes	300	90		no	not applicable	#NULL!	no	#NULL!	#NULL!	#NULL!			#NULL!	#NULL!							#NULL!	#NULL!	#NULL!	#NULL!
1700	1713	female team	33	over 21	FOOTBALL	senior	club only	180	60	yes	180	90		no	not applicable	#NULL!	no	#NULL!	#NULL!	#NULL!			#NULL!	#NULL!							#NULL!	#NULL!	#NULL!	#NULL!
1700	1714	female team	#NULL!	#NULL!	FOOTBALL	senior	club only	60	60	no	#NULL!	#NULL!		no	not applicable	#NULL!	no	#NULL!	#NULL!	#NULL!			#NULL!	#NULL!							#NULL!	#NULL!	#NULL!	#NULL!
1700	1715	female team	#NULL!	#NULL!	FOOTBALL	senior	club only	60	60	no	#NULL!	#NULL!		no	not applicable	#NULL!	no	#NULL!	#NULL!	#NULL!			#NULL!	#NULL!							#NULL!	#NULL!	#NULL!	#NULL!
1800	1801	female team	18	18 and under	hurling and football	minor u21 and senior	club and school	450	120	yes	180	70		no	not applicable	#NULL!	no	#NULL!	#NULL!	#NULL!			#NULL!	#NULL!							#NULL!	#NULL!	#NULL!	#NULL!
1800	1805	female team	22	over 21	HURLING/CAMOGIE	senior	club only	120	60	yes	120	0		no	not applicable	#NULL!	no	#NULL!	#NULL!	#NULL!			#NULL!	#NULL!							#NULL!	#NULL!	#NULL!	#NULL!
1800	1806	female team	21	19-21	HURLING/CAMOGIE	u21 and senior	club and county	390	120	no	#NULL!	#NULL!		no	not applicable	#NULL!	no	#NULL!	#NULL!	#NULL!			#NULL!	#NULL!							#NULL!	#NULL!	#NULL!	#NULL!
1800	1807	female team	20	19-21	HURLING/CAMOGIE	senior	club only	180	60	yes	120	0		no	not applicable	#NULL!	no	#NULL!	#NULL!	#NULL!			#NULL!	#NULL!							#NULL!	#NULL!	#NULL!	#NULL!
1800	1808	female team	21	19-21	HURLING/CAMOGIE	senior	club only	120	60	yes	120	0		no	not applicable	#NULL!	no	#NULL!	#NULL!	#NULL!			#NULL!	#NULL!							#NULL!	#NULL!	#NULL!	#NULL!
1800	1809	female team	18	18 and under	HURLING/CAMOGIE	senior	club only	270	60	no	#NULL!	#NULL!		no	not applicable	#NULL!	no	#NULL!	#NULL!	#NULL!			#NULL!	#NULL!							#NULL!	#NULL!	#NULL!	#NULL!
1800	1810	female team	17	18 and under	HURLING/CAMOGIE	senior	club only	120	60	no	#NULL!	#NULL!		no	not applicable	#NULL!	no	#NULL!	#NULL!	#NULL!			#NULL!	#NULL!							#NULL!	#NULL!	#NULL!	#NULL!
1900	1901	female team	23	over 21	FOOTBALL	senior	club and county	240	100	yes	210	0		no	not applicable	#NULL!	no	#NULL!	#NULL!	#NULL!			#NULL!	#NULL!							#NULL!	#NULL!	#NULL!	#NULL!
1900	1902	female team	19	19-21	hurling and football	u21 and senior	club and school	360	120	yes	360	0		no	not applicable	#NULL!	no	#NULL!	#NULL!	#NULL!			#NULL!	#NULL!							#NULL!	#NULL!	#NULL!	#NULL!
1900	1904	female team	18	18 and under	FOOTBALL	minor	club and school	240	120	yes	60	0		no	not applicable	#NULL!	no	#NULL!	#NULL!	#NULL!			#NULL!	#NULL!							#NULL!	#NULL!	#NULL!	#NULL!
1900	1905	female team	18	18 and under	FOOTBALL	minor	club and school	220	120	yes	60	0		no	not applicable	#NULL!	no	#NULL!	#NULL!	#NULL!			#NULL!	#NULL!							#NULL!	#NULL!	#NULL!	#NULL!
1900	1906	female team	18	18 and under	FOOTBALL	minor	club and school	240	120	yes	120	0		no	not applicable	#NULL!	no	#NULL!	#NULL!	#NULL!			#NULL!	#NULL!							#NULL!	#NULL!	#NULL!	#NULL!
1900	1908	female team	24	over 21	FOOTBALL	senior	club only	280	120	yes	140	60		no	not applicable	#NULL!	no	#NULL!	#NULL!	#NULL!			#NULL!	#NULL!							#NULL!	#NULL!	#NULL!	#NULL!
1900	1909	female team	22	over 21	hurling and football	senior	club school and county	430	150	yes	60	0		no	not applicable	#NULL!	no	#NULL!	#NULL!	#NULL!			#NULL!	#NULL!							#NULL!	#NULL!	#NULL!	#NULL!
100	101	female team	26	over 21	FOOTBALL	senior	club and county	450	140	yes	90	60		no	not applicable	#NULL!	no	#NULL!	#NULL!	#NULL!			#NULL!	#NULL!							#NULL!	#NULL!	#NULL!	#NULL!
100	103	female team	19	19-21	FOOTBALL	senior	club and county	240	120	yes	120	0		no	not applicable	#NULL!	no	#NULL!	#NULL!	#NULL!			#NULL!	#NULL!							#NULL!	#NULL!	#NULL!	#NULL!
100	104	female team	20	19-21	FOOTBALL	senior	club and county	180	120	no	#NULL!	#NULL!		no	not applicable	#NULL!	no	#NULL!	#NULL!	#NULL!			#NULL!	#NULL!							#NULL!	#NULL!	#NULL!	#NULL!
100	105	female team	24	over 21	hurling and football	senior	club and county	450	120	yes	120	0		no	not applicable	#NULL!	no	#NULL!	#NULL!	#NULL!			#NULL!	#NULL!							#NULL!	#NULL!	#NULL!	#NULL!
100	107	female team	25	over 21	FOOTBALL	senior	club and county	300	120	yes	120	90		no	not applicable	#NULL!	no	#NULL!	#NULL!	#NULL!			#NULL!	#NULL!							#NULL!	#NULL!	#NULL!	#NULL!
100	108	female team	23	over 21	FOOTBALL	senior	club school and county	360	150	yes	240	0		no	not applicable	#NULL!	no	#NULL!	#NULL!	#NULL!			#NULL!	#NULL!							#NULL!	#NULL!	#NULL!	#NULL!
200	201	female team	28	over 21	hurling and football	senior	club and county	300	120	yes	120	0		no	not applicable	#NULL!	no	#NULL!	#NULL!	#NULL!			#NULL!	#NULL!							#NULL!	#NULL!	#NULL!	#NULL!
200	206	female team	28	over 21	FOOTBALL	senior	club only	360	60	yes	120	0		no	not applicable	#NULL!	no	#NULL!	#NULL!	#NULL!			#NULL!	#NULL!							#NULL!	#NULL!	#NULL!	#NULL!
200	207	female team	25	over 21	hurling and football	senior	club only	360	60	yes	60	0		no	not applicable	#NULL!	no	#NULL!	#NULL!	#NULL!			#NULL!	#NULL!							#NULL!	#NULL!	#NULL!	#NULL!
200	209	female team	23	over 21	hurling and football	senior	club and school	420	120	no	#NULL!	#NULL!		no	not applicable	#NULL!	no	#NULL!	#NULL!	#NULL!			#NULL!	#NULL!							#NULL!	#NULL!	#NULL!	#NULL!
200	210	female team	21	19-21	FOOTBALL	senior	club only	120	60	no	#NULL!	#NULL!		no	not applicable	#NULL!	no	#NULL!	#NULL!	#NULL!			#NULL!	#NULL!							#NULL!	#NULL!	#NULL!	#NULL!
300	301	female team	17	18 and under	FOOTBALL	minor	club only	120	60	no	#NULL!	#NULL!		no	not applicable	#NULL!	no	#NULL!	#NULL!	#NULL!			#NULL!	#NULL!							#NULL!	#NULL!	#NULL!	#NULL!
300	302	female team	16	18 and under	FOOTBALL	senior and minor	club and county	300	90	yes	60	0		no	not applicable	#NULL!	no	#NULL!	#NULL!	#NULL!			#NULL!	#NULL!							#NULL!	#NULL!	#NULL!	#NULL!
300	304	female team	16	18 and under	FOOTBALL	senior and minor	club school and county	390	150	yes	60	0		no	not applicable	#NULL!	no	#NULL!	#NULL!	#NULL!			#NULL!	#NULL!							#NULL!	#NULL!	#NULL!	#NULL!
300	305	female team	16	18 and under	FOOTBALL	senior and minor	club and school	240	60	no	#NULL!	#NULL!		no	not applicable	#NULL!	no	#NULL!	#NULL!	#NULL!			#NULL!	#NULL!							#NULL!	#NULL!	#NULL!	#NULL!
300	306	female team	15	18 and under	FOOTBALL	minor u21 and senior	club school and county	450	300	yes	120	0		no	not applicable	#NULL!	no	#NULL!	#NULL!	#NULL!			#NULL!	#NULL!							#NULL!	#NULL!	#NULL!	#NULL!
300	307	female team	15	18 and under	FOOTBALL	minor u21 and senior	club school and county	450	300	yes	120	0		no	not applicable	#NULL!	no	#NULL!	#NULL!	#NULL!			#NULL!	#NULL!							#NULL!	#NULL!	#NULL!	#NULL!
300	309	female team	16	18 and under	FOOTBALL	minor	club and school	240	120	yes	210	90		no	not applicable	#NULL!	no	#NULL!	#NULL!	#NULL!			#NULL!	#NULL!							#NULL!	#NULL!	#NULL!	#NULL!
300	310	female team	16	18 and under	FOOTBALL	senior and minor	club school and county	420	170	no	#NULL!	#NULL!		no	not applicable	#NULL!	no	#NULL!	#NULL!	#NULL!			#NULL!	#NULL!							#NULL!	#NULL!	#NULL!	#NULL!
300	312	female team	15	18 and under	FOOTBALL	senior and minor	club and county	540	120	no	#NULL!	#NULL!		no	not applicable	#NULL!	no	#NULL!	#NULL!	#NULL!			#NULL!	#NULL!							#NULL!	#NULL!	#NULL!	#NULL!
300	313	female team	15	18 and under	hurling and football	senior and minor	club school and county	390	240	no	#NULL!	#NULL!		no	not applicable	#NULL!	no	#NULL!	#NULL!	#NULL!			#NULL!	#NULL!							#NULL!	#NULL!	#NULL!	#NULL!
s43		female team	22	over 21	FOOTBALL	senior	club school and county	405	180	yes	120	0		no	not applicable	#NULL!	no	#NULL!	#NULL!	#NULL!			#NULL!	#NULL!							#NULL!	#NULL!	#NULL!	#NULL!
s42		female team	19	19-21	FOOTBALL	senior and minor	club school and county	720	225	no	#NULL!	#NULL!		no	not applicable	#NULL!	no	#NULL!	#NULL!	#NULL!			#NULL!	#NULL!							#NULL!	#NULL!	#NULL!	#NULL!
s41		female team	21	19-21	FOOTBALL	senior	club and county	225	120	yes	75	30		no	not applicable	#NULL!	no	#NULL!	#NULL!	#NULL!			#NULL!	#NULL!							#NULL!	#NULL!	#NULL!	#NULL!
s27		female team	18	18 and under	FOOTBALL	senior	club and county	360	120	yes	60	0		no	not applicable	#NULL!	no	#NULL!	#NULL!	#NULL!			#NULL!	#NULL!							#NULL!	#NULL!	#NULL!	#NULL!
s25		female team	27	over 21	FOOTBALL	senior	club only	120	60	no	#NULL!	#NULL!		no	not applicable	#NULL!	no	#NULL!	#NULL!	#NULL!			#NULL!	#NULL!							#NULL!	#NULL!	#NULL!	#NULL!
s11		female team	16	18 and under	hurling and football	senior and minor	club and county	240	240	no	#NULL!	#NULL!		no	not applicable	#NULL!	no	#NULL!	#NULL!	#NULL!			#NULL!	#NULL!							#NULL!	#NULL!	#NULL!	#NULL!
s10		female team	18	18 and under	hurling and football	senior and minor	club school and county	300	120	yes	120	0		no	not applicable	#NULL!	no	#NULL!	#NULL!	#NULL!			#NULL!	#NULL!							#NULL!	#NULL!	#NULL!	#NULL!
s9		female team	20	19-21	FOOTBALL	senior	club school and county	570	180	yes	120	90		no	not applicable	#NULL!	no	#NULL!	#NULL!	#NULL!			#NULL!	#NULL!							#NULL!	#NULL!	#NULL!	#NULL!
s5		female team	17	18 and under	FOOTBALL	senior and minor	club and school	180	120	no	#NULL!	#NULL!		no	not applicable	#NULL!	no	#NULL!	#NULL!	#NULL!			#NULL!	#NULL!							#NULL!	#NULL!	#NULL!	#NULL!
s2		female team	27	over 21	hurling and football	senior	club only	200	100	yes	120	0		no	not applicable	#NULL!	no	#NULL!	#NULL!	#NULL!			#NULL!	#NULL!							#NULL!	#NULL!	#NULL!	#NULL!
s263	93.107.92.59	female team	18	18 and under	HURLING/CAMOGIE	senior and minor	club school and county	345	180	no	#NULL!	#NULL!		no	not applicable	#NULL!	no	#NULL!	#NULL!	#NULL!			#NULL!	#NULL!							#NULL!	#NULL!	#NULL!	#NULL!
s262	86.45.33.207	female team	21	19-21	hurling and football	u21 and senior	club and county	330	120	yes	60	0		no	not applicable	#NULL!	no	#NULL!	#NULL!	#NULL!			#NULL!	#NULL!							#NULL!	#NULL!	#NULL!	#NULL!
s258	94.198.126.220	female team	22	over 21	HURLING/CAMOGIE	senior	club and county	390	120	yes	120	0		no	not applicable	#NULL!	no	#NULL!	#NULL!	#NULL!			#NULL!	#NULL!							#NULL!	#NULL!	#NULL!	#NULL!
s248	109.76.67.114	female team	18	18 and under	HURLING/CAMOGIE	senior and minor	club school and county	300	120	yes	40	0		no	not applicable	#NULL!	no	#NULL!	#NULL!	#NULL!			#NULL!	#NULL!							#NULL!	#NULL!	#NULL!	#NULL!
s241	83.70.216.46	female team	18	18 and under	hurling and football	minor u21 and senior	club and county	240	120	yes	180	0		no	not applicable	#NULL!	no	#NULL!	#NULL!	#NULL!			#NULL!	#NULL!							#NULL!	#NULL!	#NULL!	#NULL!
s237	51.171.86.114	female team	28	over 21	hurling and football	senior	club and county	420	120	no	#NULL!	#NULL!		no	not applicable	#NULL!	no	#NULL!	#NULL!	#NULL!			#NULL!	#NULL!							#NULL!	#NULL!	#NULL!	#NULL!
s231	80.233.44.64	female team	23	over 21	HURLING/CAMOGIE	senior	club and county	450	120	yes	60	0		no	not applicable	#NULL!	no	#NULL!	#NULL!	#NULL!			#NULL!	#NULL!							#NULL!	#NULL!	#NULL!	#NULL!
s229	86.45.219.129	female team	23	over 21	HURLING/CAMOGIE	senior	club and county	360	120	yes	120	0		no	not applicable	#NULL!	no	#NULL!	#NULL!	#NULL!			#NULL!	#NULL!							#NULL!	#NULL!	#NULL!	#NULL!
s222	78.19.87.194	female team	19	19-21	hurling and football	senior	club school and county	430	135	no	#NULL!	#NULL!		no	not applicable	#NULL!	no	#NULL!	#NULL!	#NULL!			#NULL!	#NULL!							#NULL!	#NULL!	#NULL!	#NULL!
s221	80.233.56.137	female team	15	18 and under	hurling and football	senior and minor	club school and county	330	180	no	#NULL!	#NULL!		no	not applicable	#NULL!	no	#NULL!	#NULL!	#NULL!			#NULL!	#NULL!							#NULL!	#NULL!	#NULL!	#NULL!
s215	86.42.221.22	female team	18	18 and under	hurling and football	senior and minor	club school and county	600	180	yes	120	0		no	not applicable	#NULL!	no	#NULL!	#NULL!	#NULL!			#NULL!	#NULL!							#NULL!	#NULL!	#NULL!	#NULL!
s213	86.41.11.162	female team	17	18 and under	hurling and football	senior and minor	club and school	240	180	no	#NULL!	#NULL!		no	not applicable	#NULL!	no	#NULL!	#NULL!	#NULL!			#NULL!	#NULL!							#NULL!	#NULL!	#NULL!	#NULL!
s187	83.71.2.53	female team	20	19-21	FOOTBALL	senior	club school and county	340	180	no	#NULL!	#NULL!		no	not applicable	#NULL!	no	#NULL!	#NULL!	#NULL!			#NULL!	#NULL!							#NULL!	#NULL!	#NULL!	#NULL!
s184	95.44.144.242	female team	21	19-21	HURLING/CAMOGIE	senior	club only	180	60	yes	40	0		no	not applicable	#NULL!	no	#NULL!	#NULL!	#NULL!			#NULL!	#NULL!							#NULL!	#NULL!	#NULL!	#NULL!
s172	84.252.110.239	female team	17	18 and under	hurling and football	senior and minor	club and school	240	120	yes	60	0		no	not applicable	#NULL!	no	#NULL!	#NULL!	#NULL!			#NULL!	#NULL!							#NULL!	#NULL!	#NULL!	#NULL!
s160	51.171.200.68	female team	16	18 and under	FOOTBALL	senior and minor	club and school	150	90	yes	310	20		no	not applicable	#NULL!	no	#NULL!	#NULL!	#NULL!			#NULL!	#NULL!							#NULL!	#NULL!	#NULL!	#NULL!
s156	217.183.30.233	female team	16	18 and under	hurling and football	senior and minor	club school and county	360	120	no	#NULL!	#NULL!		no	not applicable	#NULL!	no	#NULL!	#NULL!	#NULL!			#NULL!	#NULL!							#NULL!	#NULL!	#NULL!	#NULL!
s155	89.19.67.156	female team	17	18 and under	hurling and football	senior and minor	club and school	180	220	yes	150	180		no	not applicable	#NULL!	no	#NULL!	#NULL!	#NULL!			#NULL!	#NULL!							#NULL!	#NULL!	#NULL!	#NULL!
s154	86.44.126.204	female team	21	19-21	HURLING/CAMOGIE	senior	club school and county	360	180	yes	240	60		no	not applicable	#NULL!	no	#NULL!	#NULL!	#NULL!			#NULL!	#NULL!							#NULL!	#NULL!	#NULL!	#NULL!
s149	212.129.84.163	female team	29	over 21	FOOTBALL	senior	club only	300	60	yes	180	0		no	not applicable	#NULL!	no	#NULL!	#NULL!	#NULL!			#NULL!	#NULL!							#NULL!	#NULL!	#NULL!	#NULL!
s137	86.44.235.206	female team	19	19-21	hurling and football	senior	club and school	240	270	no	#NULL!	#NULL!		no	not applicable	#NULL!	no	#NULL!	#NULL!	#NULL!			#NULL!	#NULL!							#NULL!	#NULL!	#NULL!	#NULL!
s125	86.43.101.250	female team	#NULL!	#NULL!	hurling and football	senior and minor	club only	360	150	yes	360	190		no	not applicable	#NULL!	no	#NULL!	#NULL!	#NULL!			#NULL!	#NULL!							#NULL!	#NULL!	#NULL!	#NULL!
s118	185.152.72.92	female team	18	18 and under	hurling and football	senior and minor	club and school	240	120	no	#NULL!	#NULL!		no	not applicable	#NULL!	no	#NULL!	#NULL!	#NULL!			#NULL!	#NULL!							#NULL!	#NULL!	#NULL!	#NULL!
s116	81.129.51.251	female team	35	over 21	hurling and football	senior	club only	260	120	yes	90	0		no	not applicable	#NULL!	no	#NULL!	#NULL!	#NULL!			#NULL!	#NULL!							#NULL!	#NULL!	#NULL!	#NULL!
s104	94.198.125.133	female team	19	19-21	HURLING/CAMOGIE	senior	club and school	180	120	yes	60	90		no	not applicable	#NULL!	no	#NULL!	#NULL!	#NULL!			#NULL!	#NULL!							#NULL!	#NULL!	#NULL!	#NULL!
s103	94.198.124.60	female team	20	19-21	hurling and football	senior	club and school	240	120	yes	420	0		no	not applicable	#NULL!	no	#NULL!	#NULL!	#NULL!			#NULL!	#NULL!							#NULL!	#NULL!	#NULL!	#NULL!
s102	213.233.132.129	female team	24	over 21	HURLING/CAMOGIE	senior	club only	90	60	yes	150	0		no	not applicable	#NULL!	no	#NULL!	#NULL!	#NULL!			#NULL!	#NULL!							#NULL!	#NULL!	#NULL!	#NULL!
s98	78.17.70.118	female team	33	over 21	HURLING/CAMOGIE	senior	club only	300	60	yes	60	0		no	not applicable	#NULL!	no	#NULL!	#NULL!	#NULL!			#NULL!	#NULL!							#NULL!	#NULL!	#NULL!	#NULL!
s93	95.45.64.182	female team	21	19-21	FOOTBALL	senior	club and county	290	120	yes	90	0		no	not applicable	#NULL!	no	#NULL!	#NULL!	#NULL!			#NULL!	#NULL!							#NULL!	#NULL!	#NULL!	#NULL!
s94	86.41.193.50	female team	21	19-21	FOOTBALL	senior	club and school	260	90	yes	160	0		no	not applicable	#NULL!	no	#NULL!	#NULL!	#NULL!			#NULL!	#NULL!							#NULL!	#NULL!	#NULL!	#NULL!
s78	37.128.193.237	female team	19	19-21	HURLING/CAMOGIE	senior	club only	240	60	yes	240	60		no	not applicable	#NULL!	no	#NULL!	#NULL!	#NULL!			#NULL!	#NULL!							#NULL!	#NULL!	#NULL!	#NULL!
s73	86.45.56.238	female team	27	over 21	FOOTBALL	senior	club only	220	60	yes	80	0		no	not applicable	#NULL!	no	#NULL!	#NULL!	#NULL!			#NULL!	#NULL!							#NULL!	#NULL!	#NULL!	#NULL!
s76	80.233.43.7	female team	17	18 and under	HURLING/CAMOGIE	minor u21 and senior	club school and county	300	120	no	#NULL!	#NULL!		no	not applicable	#NULL!	no	#NULL!	#NULL!	#NULL!			#NULL!	#NULL!							#NULL!	#NULL!	#NULL!	#NULL!
s75	213.233.147.86	female team	24	over 21	HURLING/CAMOGIE	senior	club only	120	70	yes	120	80		no	not applicable	#NULL!	no	#NULL!	#NULL!	#NULL!			#NULL!	#NULL!							#NULL!	#NULL!	#NULL!	#NULL!
s74	86.44.65.20	female team	21	19-21	HURLING/CAMOGIE	senior	club and school	240	60	yes	200	0		no	not applicable	#NULL!	no	#NULL!	#NULL!	#NULL!			#NULL!	#NULL!							#NULL!	#NULL!	#NULL!	#NULL!
s66	81.31.213.102	female team	17	18 and under	HURLING/CAMOGIE	senior and minor	club and school	180	60	yes	210	60		no	not applicable	#NULL!	no	#NULL!	#NULL!	#NULL!			#NULL!	#NULL!							#NULL!	#NULL!	#NULL!	#NULL!
s64	37.128.193.236	female team	20	19-21	HURLING/CAMOGIE	senior	club only	120	60	yes	80	0		no	not applicable	#NULL!	no	#NULL!	#NULL!	#NULL!			#NULL!	#NULL!							#NULL!	#NULL!	#NULL!	#NULL!
s50	109.78.191.184	female team	27	over 21	hurling and football	senior	club only	90	120	yes	60	90		no	not applicable	#NULL!	no	#NULL!	#NULL!	#NULL!			#NULL!	#NULL!							#NULL!	#NULL!	#NULL!	#NULL!
s46	80.233.43.221	female team	21	19-21	FOOTBALL	senior	club and county	270	120	yes	60	0		no	not applicable	#NULL!	no	#NULL!	#NULL!	#NULL!			#NULL!	#NULL!							#NULL!	#NULL!	#NULL!	#NULL!
m26	78.16.148.71	female team	1	18 and under	FOOTBALL	minor u21 and senior	club school and county	450	100	yes	200	0		no	not applicable	#NULL!	no	#NULL!	#NULL!	#NULL!			#NULL!	#NULL!							#NULL!	#NULL!	#NULL!	#NULL!
m2	109.76.4.233	female team	17	18 and under	FOOTBALL	senior and minor	club school and county	410	150	yes	60	90		no	not applicable	#NULL!	no	#NULL!	#NULL!	#NULL!			#NULL!	#NULL!							#NULL!	#NULL!	#NULL!	#NULL!
m1	51.171.120.225	female team	17	18 and under	FOOTBALL	senior and minor	club school and county	540	180	yes	120	60		no	not applicable	#NULL!	no	#NULL!	#NULL!	#NULL!			#NULL!	#NULL!							#NULL!	#NULL!	#NULL!	#NULL!
1100	1102	female team	23	over 21	HURLING/CAMOGIE	senior	club and county	300	120	yes	120	0		yes	0-3weeks	#NULL!	no	no	yes	yes	strain/tear/tight		no	no							#NULL!	#NULL!	#NULL!	#NULL!
1100	1104	female team	28	over 21	HURLING/CAMOGIE	senior	club and county	240	60	yes	180	90		yes	0-3weeks	#NULL!	no	no	yes	no			no	no							#NULL!	#NULL!	#NULL!	#NULL!
1100	1105	female team	25	over 21	hurling and football	senior	club only	200	90	yes	780	0		yes	0-3weeks	#NULL!	no	no	yes	no			no	no							#NULL!	#NULL!	#NULL!	#NULL!
1100	1106	female team	22	over 21	HURLING/CAMOGIE	senior	club only	190	60	yes	80	40		yes	0-3weeks	#NULL!	no	no	no	#NULL!			no	no							#NULL!	#NULL!	#NULL!	#NULL!
1200	1206	female team	30	over 21	HURLING/CAMOGIE	senior	club only	180	60	yes	360	0		yes	0-3weeks	#NULL!	no	no	no	#NULL!			no	no							#NULL!	#NULL!	#NULL!	#NULL!
1200	1213	female team	28	over 21	HURLING/CAMOGIE	senior	club only	60	60	yes	1500	0		yes	0-3weeks	#NULL!	no	no	no	#NULL!			no	no							#NULL!	#NULL!	#NULL!	#NULL!
3500	3507	female team	27	over 21	FOOTBALL	senior	club and county	220	120	yes	120	0		yes	0-3weeks	#NULL!	yes	no	yes	yes	g2 prox ham tear		no	no							#NULL!	#NULL!	#NULL!	#NULL!
2100	2114	female team	17	18 and under	HURLING/CAMOGIE	senior and minor	club school and county	240	120	yes	120	0		yes	0-3weeks	#NULL!	no	no	no	#NULL!			no	no							#NULL!	#NULL!	#NULL!	#NULL!
2100	2116	female team	16	18 and under	hurling and football	senior and minor	club school and county	710	180	yes	60	0		yes	0-3weeks	#NULL!	no	no	no	#NULL!			no	no							#NULL!	#NULL!	#NULL!	#NULL!
2200	2205	female team	20	19-21	HURLING/CAMOGIE	u21 and senior	club school and county	360	120	yes	240	0		yes	0-3weeks	#NULL!	no	sometimes	no	#NULL!			no	no							#NULL!	#NULL!	#NULL!	#NULL!
2200	2208	female team	25	over 21	HURLING/CAMOGIE	senior	club and county	240	120	yes	120	0		yes	0-3weeks	#NULL!	no	yes	yes	yes	pelvic wasnt aligned/malalignement of pelvis		no	no							#NULL!	#NULL!	#NULL!	#NULL!
2200	2214	female team	19	19-21	hurling and football	senior	club school and county	360	240	yes	120	0		yes	0-3weeks	#NULL!	no	sometimes	yes	yes	groin strain/tear/graded/groin ms pulled away from tendon/groin tendonitis		no	no							#NULL!	#NULL!	#NULL!	#NULL!
2200	2215	female team	21	19-21	HURLING/CAMOGIE	senior	club and county	360	120	yes	60	0		yes	0-3weeks	#NULL!	yes	sometimes	yes	yes	tfl ms injury		no	no							#NULL!	#NULL!	#NULL!	#NULL!
2400	2402	female team	20	19-21	hurling and football	senior	club and school	180	90	yes	300	0		yes	0-3weeks	#NULL!	no	no	no	#NULL!			no	no							#NULL!	#NULL!	#NULL!	#NULL!
1600	1603	female team	17	18 and under	HURLING/CAMOGIE	minor u21 and senior	club school and county	480	180	no	#NULL!	#NULL!		yes	0-3weeks	#NULL!	no	no	no	#NULL!			no	no							#NULL!	#NULL!	#NULL!	#NULL!
1600	1604	female team	29	over 21	HURLING/CAMOGIE	senior	club only	180	60	yes	285	0		yes	0-3weeks	#NULL!	no	no	no	#NULL!			no	no							#NULL!	#NULL!	#NULL!	#NULL!
1600	1613	female team	18	18 and under	hurling and football	minor u21 and senior	club school and county	230	100	yes	40	0		yes	0-3weeks	#NULL!	no	no	no	#NULL!			no	no							#NULL!	#NULL!	#NULL!	#NULL!
1600	1614	female team	20	19-21	HURLING/CAMOGIE	u21 and senior	club only	60	60	no	#NULL!	#NULL!		yes	0-3weeks	#NULL!	no	yes	yes	yes	groin strain/tear/graded/groin ms pulled away from tendon/groin tendonitis		no	no							#NULL!	#NULL!	#NULL!	#NULL!
1600	1618	female team	19	19-21	HURLING/CAMOGIE	minor u21 and senior	club only	120	60	yes	240	0		yes	0-3weeks	#NULL!	no	sometimes	yes	yes	inactive/weak/tight glutes/imbalance		no	no							#NULL!	#NULL!	#NULL!	#NULL!
1700	1708	female team	18	18 and under	hurling and football	minor u21 and senior	club school and county	360	120	yes	60	0		yes	0-3weeks	#NULL!	no	sometimes	no	#NULL!			no	no							#NULL!	#NULL!	#NULL!	#NULL!
1700	1710	female team	41	over 21	FOOTBALL	senior	club only	180	60	yes	300	90		yes	0-3weeks	#NULL!	no	no	yes	yes	muscle tightness/imbalance/dominant on other side		yes	no	yes	1	yes	no	0	yes	no	no	no	no	yes	0
1800	1802	female team	36	over 21	HURLING/CAMOGIE	senior	club only	120	60	no	#NULL!	#NULL!		yes	0-3weeks	#NULL!	no	no	no	#NULL!			no	no							#NULL!	#NULL!	#NULL!	#NULL!
1800	1804	female team	18	18 and under	HURLING/CAMOGIE	u21 and senior	club and school	330	60	no	#NULL!	#NULL!		yes	0-3weeks	#NULL!	no	no	yes	no			no	no							#NULL!	#NULL!	#NULL!	#NULL!
1900	1907	female team	28	over 21	FOOTBALL	senior	club and school	180	60	yes	310	0		yes	0-3weeks	#NULL!	no	sometimes	no	#NULL!			no	no							#NULL!	#NULL!	#NULL!	#NULL!
100	102	female team	#NULL!	#NULL!	FOOTBALL	senior	club and county	300	120	no	#NULL!	#NULL!		yes	0-3weeks	#NULL!	no	no	yes	yes	inactive/weak/tight glutes/imbalance		no	no							#NULL!	#NULL!	#NULL!	#NULL!
100	106	female team	18	18 and under	FOOTBALL	senior	club school and county	310	180	yes	60	90		yes	0-3weeks	#NULL!	no	no	no	#NULL!			no	no							#NULL!	#NULL!	#NULL!	#NULL!
200	205	female team	27	over 21	hurling and football	senior	club and county	180	120	yes	60	0		yes	0-3weeks	#NULL!	no	yes	yes	yes	hip flexor strain/tight/weak/pulled/tear/hyperextension of hip flexor/ms at front of hip/inflamed		no	no							#NULL!	#NULL!	#NULL!	#NULL!
200	208	female team	24	over 21	hurling and football	senior	club only	360	120	yes	300	0		yes	0-3weeks	#NULL!	yes	sometimes	yes	no			no	no							#NULL!	#NULL!	#NULL!	#NULL!
300	303	female team	15	18 and under	FOOTBALL	senior and minor	club and county	450	120	yes	-99	-99		yes	0-3weeks	#NULL!	yes	no	no	#NULL!			no	no							#NULL!	#NULL!	#NULL!	#NULL!
300	311	female team	16	18 and under	FOOTBALL	senior and minor	club only	120	60	yes	120	0		yes	0-3weeks	#NULL!	no	no	no	#NULL!			no	no							#NULL!	#NULL!	#NULL!	#NULL!
300	314	female team	15	18 and under	FOOTBALL	minor	club only	180	60	no	#NULL!	#NULL!		yes	0-3weeks	#NULL!	no	sometimes	no	#NULL!			no	no							#NULL!	#NULL!	#NULL!	#NULL!
s44		female team	19	19-21	FOOTBALL	senior	club school and county	240	150	yes	-99	-99		yes	0-3weeks	#NULL!	yes	no	no	no			no	no							#NULL!	#NULL!	#NULL!	#NULL!
s8		female team	24	over 21	hurling and football	senior	club and county	420	150	yes	300	70		yes	0-3weeks	#NULL!	yes	no	no	#NULL!			no	no							#NULL!	#NULL!	#NULL!	#NULL!
s1		female team	22	over 21	hurling and football	senior	club only	300	120	yes	180	90		yes	0-3weeks	#NULL!	no	yes	yes	no	damaged tendon		no	no							#NULL!	#NULL!	#NULL!	#NULL!
s261	86.45.138.88	female team	25	over 21	HURLING/CAMOGIE	senior	club and county	480	120	no	#NULL!	#NULL!		yes	0-3weeks	#NULL!	no	no	yes	no			no	no							#NULL!	#NULL!	#NULL!	#NULL!
s260	185.31.97.94	female team	20	19-21	hurling and football	u21 and senior	club school and county	460	180	yes	40	0		yes	0-3weeks	#NULL!	no	no	no	#NULL!			no	no							#NULL!	#NULL!	#NULL!	#NULL!
s255	213.233.132.152	female team	19	19-21	HURLING/CAMOGIE	senior and minor	club school and county	360	240	yes	105	60		yes	0-3weeks	#NULL!	no	no	no	#NULL!			no	no							#NULL!	#NULL!	#NULL!	#NULL!
s244	95.44.85.62	female team	23	over 21	hurling and football	senior	club and county	540	120	yes	60	0		yes	0-3weeks	#NULL!	yes	sometimes	yes	yes			no	no							#NULL!	#NULL!	#NULL!	#NULL!
s239	143.239.9.20	female team	20	19-21	hurling and football	senior	club school and county	540	180	no	#NULL!	#NULL!		yes	0-3weeks	#NULL!	no	no	no	#NULL!			no	no							#NULL!	#NULL!	#NULL!	#NULL!
s233	86.40.233.39	female team	20	19-21	HURLING/CAMOGIE	senior	club school and county	480	150	no	#NULL!	#NULL!		yes	0-3weeks	#NULL!	no	no	no	#NULL!			no	no							#NULL!	#NULL!	#NULL!	#NULL!
s230	86.42.148.126	female team	22	over 21	hurling and football	senior	club and county	300	120	no	#NULL!	#NULL!		yes	0-3weeks	#NULL!	no	no	no	#NULL!			no	no							#NULL!	#NULL!	#NULL!	#NULL!
s228	212.129.76.227	female team	21	19-21	HURLING/CAMOGIE	u21 and senior	club school and county	300	180	yes	100	0		yes	0-3weeks	#NULL!	no	no	yes	no			no	no							#NULL!	#NULL!	#NULL!	#NULL!
s216	80.233.40.20	female team	17	18 and under	hurling and football	senior and minor	club and school	300	90	yes	120	0		yes	0-3weeks	#NULL!	no	no	no	#NULL!			no	no							#NULL!	#NULL!	#NULL!	#NULL!
s163	78.18.193.2	female team	20	19-21	FOOTBALL	senior	club and school	240	120	yes	120	0		yes	0-3weeks	#NULL!	no	no	no	#NULL!			no	no							#NULL!	#NULL!	#NULL!	#NULL!
s157	79.97.240.87	female team	25	over 21	HURLING/CAMOGIE	senior	club only	120	90	yes	60	0		yes	0-3weeks	#NULL!	no	no	no	#NULL!			no	no							#NULL!	#NULL!	#NULL!	#NULL!
s145	51.171.200.88	female team	22	over 21	FOOTBALL	senior	club and school	200	60	yes	120	0		yes	0-3weeks	#NULL!	no	sometimes	no	#NULL!			no	no							#NULL!	#NULL!	#NULL!	#NULL!
s144	78.152.248.94	female team	24	over 21	FOOTBALL	senior	club only	270	60	yes	180	90		yes	0-3weeks	#NULL!	no	no	no	#NULL!			no	no							#NULL!	#NULL!	#NULL!	#NULL!
s142	86.44.16.56	female team	19	19-21	hurling and football	u21 and senior	club school and county	420	240	yes	120	0		yes	0-3weeks	#NULL!	yes	no	no	#NULL!			no	no							#NULL!	#NULL!	#NULL!	#NULL!
s143	95.44.53.57	female team	17	18 and under	FOOTBALL	senior and minor	club and school	240	120	yes	120	120		yes	0-3weeks	#NULL!	no	no	no	#NULL!			no	no							#NULL!	#NULL!	#NULL!	#NULL!
s162	86.44.16.221	female team	20	19-21	FOOTBALL	senior	club only	270	120	yes	250	0		yes	0-3weeks	#NULL!	no	no	no	#NULL!			no	no							#NULL!	#NULL!	#NULL!	#NULL!
s135	86.41.193.26	female team	24	over 21	FOOTBALL	senior	club and county	540	90	yes	-99	-99		yes	0-3weeks	#NULL!	yes	no	yes	yes	muscle tightness/imbalance/dominant on other side		no	no							#NULL!	#NULL!	#NULL!	#NULL!
s129	86.44.255.10	female team	17	18 and under	hurling and football	senior and minor	club and school	420	120	yes	120	80		yes	0-3weeks	#NULL!	no	no	no	#NULL!			no	no							#NULL!	#NULL!	#NULL!	#NULL!
s123	88.151.29.38	female team	17	18 and under	HURLING/CAMOGIE	senior and minor	club school and county	400	150	no	#NULL!	#NULL!		yes	0-3weeks	#NULL!	no	no	no	#NULL!			no	no							#NULL!	#NULL!	#NULL!	#NULL!
s114	86.45.82.156	female team	33	over 21	HURLING/CAMOGIE	senior	club and county	600	120	yes	70	0		yes	0-3weeks	#NULL!	yes	no	yes	yes	hip flexor strain/tight/weak/pulled/tear/hyperextension of hip flexor/ms at front of hip/inflamed		no	no							#NULL!	#NULL!	#NULL!	#NULL!
s97	86.41.204.197	female team	17	18 and under	hurling and football	senior and minor	club school and county	420	210	yes	80	90		yes	0-3weeks	#NULL!	no	no	no	#NULL!			no	no							#NULL!	#NULL!	#NULL!	#NULL!
s95	89.19.67.17	female team	25	over 21	hurling and football	senior	club and school	300	120	yes	60	90		yes	0-3weeks	#NULL!	no	sometimes	yes	yes	strain/tear/tight		no	no							#NULL!	#NULL!	#NULL!	#NULL!
s132	78.143.152.64	female team	18	18 and under	HURLING/CAMOGIE	senior and minor	club school and county	410	150	no	#NULL!	#NULL!		yes	0-3weeks	#NULL!	no	no	no	#NULL!			no	no							#NULL!	#NULL!	#NULL!	#NULL!
s84	86.42.245.200	female team	25	over 21	HURLING/CAMOGIE	senior	club only	180	60	yes	60	90		yes	0-3weeks	#NULL!	no	sometimes	no	#NULL!			no	no							#NULL!	#NULL!	#NULL!	#NULL!
s88	86.46.68.196	female team	15	18 and under	hurling and football	senior and minor	club school and county	360	340	no	#NULL!	#NULL!		yes	0-3weeks	#NULL!	no	yes	yes	yes	strain/tear/tight		no	no							#NULL!	#NULL!	#NULL!	#NULL!
s68	86.44.64.3	female team	17	18 and under	HURLING/CAMOGIE	senior and minor	club and school	190	120	yes	180	70		yes	0-3weeks	#NULL!	no	no	yes	no			no	no							#NULL!	#NULL!	#NULL!	#NULL!
s69	80.233.47.179	female team	17	18 and under	HURLING/CAMOGIE	u21 and senior	club and school	240	120	yes	60	0		yes	0-3weeks	#NULL!	no	no	no	#NULL!			no	no							#NULL!	#NULL!	#NULL!	#NULL!
700	701	female team	19	19-21	hurling and football	senior	club and county	180	90	yes	60	60		yes	0-3weeks	#NULL!	no	sometimes	yes	yes	groin strain/tear/graded/groin ms pulled away from tendon/groin tendonitis		no	no							#NULL!	#NULL!	#NULL!	#NULL!
1100	1101	female team	18	18 and under	HURLING/CAMOGIE	minor u21 and senior	club and school	210	120	yes	690	0		yes	4-8weeks	#NULL!	no	sometimes	no	#NULL!			no	no							#NULL!	#NULL!	#NULL!	#NULL!
1100	1110	female team	26	over 21	HURLING/CAMOGIE	senior	club only	120	60	yes	60	0		yes	4-8weeks	#NULL!	no	sometimes	yes	yes	hip moved		no	no							#NULL!	#NULL!	#NULL!	#NULL!
1200	1201	female team	23	over 21	HURLING/CAMOGIE	senior	club and county	300	120	yes	120	0		yes	4-8weeks	#NULL!	yes	no	yes	no			no	no							#NULL!	#NULL!	#NULL!	#NULL!
1200	1203	female team	24	over 21	HURLING/CAMOGIE	senior	club and county	180	120	yes	60	0		yes	4-8weeks	#NULL!	yes	yes	yes	no			no	no							#NULL!	#NULL!	#NULL!	#NULL!
1200	1216	female team	20	19-21	hurling and football	u21 and senior	club and school	180	60	yes	60	0		yes	4-8weeks	#NULL!	no	yes	yes	yes	hip flexor strain/tight/weak/pulled/tear/hyperextension of hip flexor/ms at front of hip/inflamed		no	no							#NULL!	#NULL!	#NULL!	#NULL!
3500	3506	female team	21	19-21	FOOTBALL	u21 and senior	club school and county	450	120	yes	100	0		yes	4-8weeks	#NULL!	no	sometimes	yes	no			no	no							#NULL!	#NULL!	#NULL!	#NULL!
3500	3508	female team	27	over 21	FOOTBALL	senior	club and county	170	120	yes	135	0		yes	4-8weeks	#NULL!	no	no	yes	no			no	no							#NULL!	#NULL!	#NULL!	#NULL!
2100	2104	female team	16	18 and under	hurling and football	senior and minor	club school and county	420	180	yes	60	0		yes	4-8weeks	#NULL!	no	sometimes	yes	yes	cant recall/not sure		no	no							#NULL!	#NULL!	#NULL!	#NULL!
2100	2115	female team	16	18 and under	hurling and football	senior and minor	club school and county	420	240	no	#NULL!	#NULL!		yes	4-8weeks	#NULL!	no	sometimes	yes	no			no	no							#NULL!	#NULL!	#NULL!	#NULL!
2200	2203	female team	20	19-21	HURLING/CAMOGIE	senior	club school and county	420	180	yes	120	0		yes	4-8weeks	#NULL!	yes	sometimes	no	#NULL!			no	no							#NULL!	#NULL!	#NULL!	#NULL!
1700	1701	female team	28	over 21	hurling and football	senior	club school and county	180	120	yes	60	0		yes	4-8weeks	#NULL!	yes	no	no	#NULL!			no	no							#NULL!	#NULL!	#NULL!	#NULL!
1800	1803	female team	23	over 21	HURLING/CAMOGIE	senior	club only	270	60	yes	360	0		yes	4-8weeks	#NULL!	no	yes	yes	no			no	no							#NULL!	#NULL!	#NULL!	#NULL!
200	204	female team	24	over 21	hurling and football	senior	club only	360	60	yes	225	0		yes	4-8weeks	#NULL!	no	no	no	#NULL!			no	no							#NULL!	#NULL!	#NULL!	#NULL!
300	308	female team	16	18 and under	FOOTBALL	senior and minor	club and school	270	180	yes	90	0		yes	4-8weeks	#NULL!	no	sometimes	no	#NULL!			no	no							#NULL!	#NULL!	#NULL!	#NULL!
s257	213.233.132.151	female team	19	19-21	HURLING/CAMOGIE	senior and minor	club and county	330	120	yes	100	0		yes	4-8weeks	#NULL!	no	sometimes	yes	no			no	no							#NULL!	#NULL!	#NULL!	#NULL!
s245	86.45.151.224	female team	21	19-21	HURLING/CAMOGIE	senior	club school and county	660	75	yes	360	0		yes	4-8weeks	#NULL!	yes	no	yes	no			no	no							#NULL!	#NULL!	#NULL!	#NULL!
s240	93.95.87.188	female team	20	19-21	hurling and football	u21 and senior	club school and county	780	180	yes	80	0		yes	4-8weeks	#NULL!	no	yes	yes	yes	groin strain/tear/graded/groin ms pulled away from tendon/groin tendonitis		no	no							#NULL!	#NULL!	#NULL!	#NULL!
s232	89.19.67.113	female team	23	over 21	hurling and football	senior	club and county	420	120	yes	300	0		yes	4-8weeks	#NULL!	yes	sometimes	yes	yes	inactive/weak/tight glutes/imbalance		no	no							#NULL!	#NULL!	#NULL!	#NULL!
s236	51.37.26.183	female team	19	19-21	hurling and football	u21 and senior	club school and county	570	155	yes	120	90		yes	4-8weeks	#NULL!	no	yes	yes	yes	groin strain/tear/graded/groin ms pulled away from tendon/groin tendonitis		no	no							#NULL!	#NULL!	#NULL!	#NULL!
s227	80.233.49.100	female team	21	19-21	HURLING/CAMOGIE	senior	club school and county	465	140	yes	140	0		yes	4-8weeks	#NULL!	yes	sometimes	yes	yes	inflammation of hip adductor/add tear/add strain/add tendonopathy		no	no							#NULL!	#NULL!	#NULL!	#NULL!
s219	86.45.183.27	female team	16	18 and under	FOOTBALL	senior and minor	club school and county	450	180	yes	360	0		yes	4-8weeks	#NULL!	yes	sometimes	yes	no			no	no							#NULL!	#NULL!	#NULL!	#NULL!
s161	78.16.175.40	female team	17	18 and under	FOOTBALL	senior and minor	club and school	240	120	yes	100	0		yes	4-8weeks	#NULL!	no	-99	no	#NULL!			no	no							#NULL!	#NULL!	#NULL!	#NULL!
s136	78.19.151.7	female team	24	over 21	FOOTBALL	senior	club only	240	60	yes	160	90		yes	4-8weeks	#NULL!	no	no	yes	no			no	no							#NULL!	#NULL!	#NULL!	#NULL!
s133	86.44.16.119	female team	18	18 and under	FOOTBALL	senior	club and school	120	60	yes	120	0		yes	4-8weeks	#NULL!	no	sometimes	yes	no			no	no							#NULL!	#NULL!	#NULL!	#NULL!
s117	213.233.132.165	female team	26	over 21	HURLING/CAMOGIE	senior	club only	360	120	yes	240	70		yes	4-8weeks	#NULL!	yes	yes	yes	no			no	no							#NULL!	#NULL!	#NULL!	#NULL!
s115	185.152.74.29	female team	28	over 21	HURLING/CAMOGIE	senior	club only	120	60	yes	30	0		yes	4-8weeks	#NULL!	no	sometimes	no	#NULL!			no	no							#NULL!	#NULL!	#NULL!	#NULL!
s111	86.40.253.142	female team	29	over 21	hurling and football	senior	club only	400	60	no	#NULL!	#NULL!		yes	4-8weeks	#NULL!	yes	no	no	#NULL!			no	no							#NULL!	#NULL!	#NULL!	#NULL!
s107	86.42.188.46	female team	#NULL!	#NULL!	HURLING/CAMOGIE	senior	club and county	300	120	yes	120	0		yes	4-8weeks	#NULL!	no	sometimes	no	no			no	no							#NULL!	#NULL!	#NULL!	#NULL!
s70	37.203.51.1	female team	16	18 and under	hurling and football	senior and minor	club school and county	285	210	yes	480	0		yes	4-8weeks	#NULL!	yes	sometimes	no	#NULL!			no	no							#NULL!	#NULL!	#NULL!	#NULL!
s71	37.128.193.237	female team	24	over 21	HURLING/CAMOGIE	senior	club and county	360	120	yes	90	0		yes	4-8weeks	#NULL!	no	yes	yes	yes	hip flexor strain/tight/weak/pulled/tear/hyperextension of hip flexor/ms at front of hip/inflamed		no	no							#NULL!	#NULL!	#NULL!	#NULL!
s67	93.92.11.163	female team	19	19-21	HURLING/CAMOGIE	senior	club school and county	270	120	yes	120	90		yes	4-8weeks	#NULL!	no	yes	yes	yes	hip impingement/cam/fai/excessive bone formation/bone deformities/fais/femeroacetabular impingement		yes	no	yes	1	yes	no	0	yes	yes	yes	no	no	no	0
3500	3509	female team	21	19-21	FOOTBALL	senior	club school and county	360	180	yes	160	0		yes	9-12weeks	#NULL!	yes	no	yes	yes	hip flexor strain/tight/weak/pulled/tear/hyperextension of hip flexor/ms at front of hip/inflamed		no	no							#NULL!	#NULL!	#NULL!	#NULL!
2100	2107	female team	17	18 and under	HURLING/CAMOGIE	minor u21 and senior	club school and county	610	120	yes	305	0		yes	9-12weeks	#NULL!	no	yes	yes	no			no	no							#NULL!	#NULL!	#NULL!	#NULL!
s146	37.228.243.85	female team	17	18 and under	FOOTBALL	senior	club and county	340	120	yes	65	0		yes	9-12weeks	#NULL!	yes	yes	yes	yes	cant recall/not sure		no	no							#NULL!	#NULL!	#NULL!	#NULL!
s85	89.19.67.30	female team	21	19-21	HURLING/CAMOGIE	senior	club only	60	60	yes	180	0		yes	9-12weeks	#NULL!	no	sometimes	yes	no			no	no							#NULL!	#NULL!	#NULL!	#NULL!
1700	1709	female team	33	over 21	FOOTBALL	senior	club only	180	30	yes	285	40		yes	more than 12 weeks	#NULL!	no	no	no	#NULL!			no	no							#NULL!	#NULL!	#NULL!	#NULL!
200	202	female team	28	over 21	HURLING/CAMOGIE	senior	club only	240	60	no	#NULL!	#NULL!		yes	more than 12 weeks	#NULL!	yes	sometimes	yes	yes	l4/5 disc		no	no							#NULL!	#NULL!	#NULL!	#NULL!
s249	212.129.84.130	female team	29	over 21	HURLING/CAMOGIE	senior	club and county	300	180	yes	120	0		yes	more than 12 weeks	#NULL!	no	yes	yes	no			no	no							#NULL!	#NULL!	#NULL!	#NULL!
s217	86.45.34.54	female team	31	over 21	hurling and football	senior	club only	240	60	yes	320	0		yes	more than 12 weeks	#NULL!	yes	sometimes	yes	no			no	no							#NULL!	#NULL!	#NULL!	#NULL!
1200	1217	female team	27	over 21	hurling and football	senior	club only	140	60	yes	-99	-99		yes	recurrent episodes	#NULL!	yes	no	no	#NULL!			no	no							#NULL!	#NULL!	#NULL!	#NULL!
3500	3501	female team	27	over 21	FOOTBALL	senior	club and county	400	120	yes	-99	-99		yes	recurrent episodes	#NULL!	yes	no	yes	yes	hip pain/stiffness//stiffness due to previous knee injury		no	no							#NULL!	#NULL!	#NULL!	#NULL!
3500	3502	female team	30	over 21	FOOTBALL	senior	club and county	750	120	yes	120	0		yes	recurrent episodes	#NULL!	no	no	yes	yes	tightness from hip impingement surgery in 17		yes	no	no	1	yes	no	0	yes	yes	yes	no	yes	no	0
3500	3505	female team	21	19-21	FOOTBALL	u21 and senior	club school and county	480	180	yes	370	0		yes	recurrent episodes	#NULL!	yes	no	no	#NULL!			no	no							#NULL!	#NULL!	#NULL!	#NULL!
1500	1505	female team	18	18 and under	hurling and football	senior and minor	club and school	540	120	yes	90	90		yes	recurrent episodes	#NULL!	yes	yes	no	#NULL!			no	no							#NULL!	#NULL!	#NULL!	#NULL!
1500	1515	female team	17	18 and under	FOOTBALL	minor	club only	60	60	yes	75	0		yes	recurrent episodes	#NULL!	no	no	no	#NULL!			no	no							#NULL!	#NULL!	#NULL!	#NULL!
2100	2112	female team	16	18 and under	hurling and football	senior and minor	club school and county	660	180	yes	240	0		yes	recurrent episodes	#NULL!	yes	no	no	#NULL!			no	no							#NULL!	#NULL!	#NULL!	#NULL!
2200	2201	female team	22	over 21	hurling and football	senior	club and county	240	120	yes	30	0		yes	recurrent episodes	#NULL!	yes	sometimes	yes	yes	tight hips+/- causing groin and testicle pain		no	no							#NULL!	#NULL!	#NULL!	#NULL!
2200	2210	female team	18	18 and under	hurling and football	senior and minor	club school and county	360	180	yes	120	0		yes	recurrent episodes	#NULL!	no	sometimes	yes	yes	quad dominant causing strained muscles in hip		no	no							#NULL!	#NULL!	#NULL!	#NULL!
2400	2404	female team	21	19-21	hurling and football	senior	club only	120	60	yes	180	0		yes	recurrent episodes	#NULL!	yes	sometimes	yes	yes	gluteal tendonopathy/tendonitis		no	no							#NULL!	#NULL!	#NULL!	#NULL!
2400	2407	female team	21	19-21	hurling and football	senior	club only	180	60	yes	120	0		yes	recurrent episodes	#NULL!	yes	no	no	#NULL!			no	no							#NULL!	#NULL!	#NULL!	#NULL!
1600	1607	female team	22	over 21	HURLING/CAMOGIE	senior	club only	180	60	yes	270	0		yes	recurrent episodes	#NULL!	yes	sometimes	no	#NULL!			no	no							#NULL!	#NULL!	#NULL!	#NULL!
1600	1608	female team	24	over 21	HURLING/CAMOGIE	senior	club only	180	60	no	#NULL!	#NULL!		yes	recurrent episodes	#NULL!	yes	no	no	#NULL!			no	no							#NULL!	#NULL!	#NULL!	#NULL!
1600	1615	female team	28	over 21	HURLING/CAMOGIE	senior	club only	120	60	yes	60	0		yes	recurrent episodes	#NULL!	no	yes	yes	no			no	no							#NULL!	#NULL!	#NULL!	#NULL!
1700	1703	female team	36	over 21	FOOTBALL	senior	club and county	280	60	yes	780	170		yes	recurrent episodes	#NULL!	yes	no	yes	no			no	no							#NULL!	#NULL!	#NULL!	#NULL!
1800	1811	female team	26	over 21	HURLING/CAMOGIE	senior	club only	180	60	yes	180	0		yes	recurrent episodes	#NULL!	yes	sometimes	yes	yes	hip impingement/cam/fai/excessive bone formation/bone deformities/fais/femeroacetabular impingement		yes	yes	yes	1	yes	no	0	yes	no	yes	yes	no	no	0
1900	1903	female team	23	over 21	hurling and football	senior	club and county	360	180	no	#NULL!	#NULL!		yes	recurrent episodes	#NULL!	no	sometimes	yes	yes	pelvic wasnt aligned/malalignement of pelvis		no	no							#NULL!	#NULL!	#NULL!	#NULL!
200	203	female team	29	over 21	HURLING/CAMOGIE	senior	club only	240	60	yes	260	0		yes	recurrent episodes	#NULL!	no	sometimes	yes	yes	inflammation of hip adductor/add tear/add strain/add tendonopathy		no	no							#NULL!	#NULL!	#NULL!	#NULL!
300	315	female team	16	18 and under	FOOTBALL	minor	club only	120	15	no	#NULL!	#NULL!		yes	recurrent episodes	#NULL!	no	yes	yes	yes	anterior pelvic tilt/tilted pelvis		no	no							#NULL!	#NULL!	#NULL!	#NULL!
s22		female team	18	18 and under	FOOTBALL	senior and minor	club and county	255	120	yes	120	90		yes	recurrent episodes	#NULL!	no	no	no	#NULL!			no	no							#NULL!	#NULL!	#NULL!	#NULL!
s7		female team	18	18 and under	hurling and football	senior and minor	club school and county	480	180	no	#NULL!	#NULL!		yes	recurrent episodes	#NULL!	yes	no	yes	no			no	no							#NULL!	#NULL!	#NULL!	#NULL!
s6		female team	26	over 21	hurling and football	senior	club only	230	60	yes	240	90		yes	recurrent episodes	#NULL!	no	no	no	#NULL!			no	no							#NULL!	#NULL!	#NULL!	#NULL!
s4		female team	18	18 and under	FOOTBALL	senior	club and school	180	80	yes	240	0		yes	recurrent episodes	#NULL!	yes	yes	yes	yes	4,18		yes	yes	yes	1	yes	no	0	yes	yes	yes	yes	no	no	0
s3		female team	25	over 21	hurling and football	senior	club only	300	120	yes	210	45		yes	recurrent episodes	#NULL!	yes	no	yes	no			no	no							#NULL!	#NULL!	#NULL!	#NULL!
s251	212.129.75.212	female team	19	19-21	HURLING/CAMOGIE	senior	club and county	180	60	yes	180	0		yes	recurrent episodes	#NULL!	no	yes	yes	no			no	no							#NULL!	#NULL!	#NULL!	#NULL!
s250	86.45.34.69	female team	23	over 21	HURLING/CAMOGIE	senior	club only	240	60	yes	240	0		yes	recurrent episodes	#NULL!	no	sometimes	yes	no			no	no							#NULL!	#NULL!	#NULL!	#NULL!
s247	212.129.79.185	female team	22	over 21	hurling and football	senior	club school and county	540	180	yes	120	0		yes	recurrent episodes	#NULL!	no	sometimes	yes	no			no	no							#NULL!	#NULL!	#NULL!	#NULL!
s246	80.233.53.226	female team	23	over 21	HURLING/CAMOGIE	senior	club and county	270	70	yes	180	0		yes	recurrent episodes	#NULL!	yes	yes	yes	yes	coxa saltans		yes	no	yes	1	yes	no	0	yes	no	yes	no	no	no	0
s243	80.233.33.135	female team	21	19-21	HURLING/CAMOGIE	senior	club school and county	420	369	yes	120	0		yes	recurrent episodes	#NULL!	yes	sometimes	yes	no			no	no							#NULL!	#NULL!	#NULL!	#NULL!
s238	109.77.241.219	female team	23	over 21	hurling and football	senior	club and county	300	330	yes	150	0		yes	recurrent episodes	#NULL!	yes	no	yes	yes	hypermobility		no	no							#NULL!	#NULL!	#NULL!	#NULL!
s235	213.202.143.164	female team	22	over 21	HURLING/CAMOGIE	senior	club school and county	780	210	yes	100	0		yes	recurrent episodes	#NULL!	no	sometimes	yes	no			no	no							#NULL!	#NULL!	#NULL!	#NULL!
s234	185.192.152.156	female team	18	18 and under	HURLING/CAMOGIE	senior and minor	club and county	540	120	yes	60	0		yes	recurrent episodes	#NULL!	no	no	no	#NULL!			no	no							#NULL!	#NULL!	#NULL!	#NULL!
s223	89.124.10.215	female team	25	over 21	hurling and football	senior	club only	420	120	yes	220	60		yes	recurrent episodes	#NULL!	yes	sometimes	yes	no			no	no							#NULL!	#NULL!	#NULL!	#NULL!
s218	109.78.33.116	female team	16	18 and under	FOOTBALL	minor	club only	90	60	no	#NULL!	#NULL!		yes	recurrent episodes	#NULL!	yes	sometimes	yes	no			no	no							#NULL!	#NULL!	#NULL!	#NULL!
s174	94.102.192.202	female team	29	over 21	HURLING/CAMOGIE	senior	club only	90	70	yes	230	0		yes	recurrent episodes	#NULL!	yes	no	yes	no			no	no							#NULL!	#NULL!	#NULL!	#NULL!
s159	46.7.37.55	female team	25	over 21	FOOTBALL	senior	club and county	360	120	yes	180	0		yes	recurrent episodes	#NULL!	yes	no	yes	no			no	no							#NULL!	#NULL!	#NULL!	#NULL!
s152	213.233.147.135	female team	19	19-21	HURLING/CAMOGIE	senior	club only	180	70	yes	120	0		yes	recurrent episodes	#NULL!	no	sometimes	no	#NULL!			no	no							#NULL!	#NULL!	#NULL!	#NULL!
s151	109.78.160.138	female team	19	19-21	FOOTBALL	senior	club and school	240	180	yes	60	60		yes	recurrent episodes	#NULL!	yes	sometimes	yes	no			no	no							#NULL!	#NULL!	#NULL!	#NULL!
s148	78.16.174.95	female team	20	19-21	FOOTBALL	senior	club and school	300	240	yes	120	0		yes	recurrent episodes	#NULL!	yes	yes	yes	yes	trapped sciatic nerve/nerve impingement in hip-sciatica		no	no							#NULL!	#NULL!	#NULL!	#NULL!
s147	78.16.168.49	female team	18	18 and under	FOOTBALL	senior and minor	club and county	420	120	yes	60	0		yes	recurrent episodes	#NULL!	no	sometimes	yes	no			no	no							#NULL!	#NULL!	#NULL!	#NULL!
s141	188.141.115.162	female team	17	18 and under	FOOTBALL	minor u21 and senior	club and county	300	140	yes	100	0		yes	recurrent episodes	#NULL!	yes	no	no	#NULL!			no	no							#NULL!	#NULL!	#NULL!	#NULL!
s140	78.19.125.46	female team	24	over 21	FOOTBALL	senior	club only	180	60	yes	80	0		yes	recurrent episodes	#NULL!	no	sometimes	no	#NULL!			no	no							#NULL!	#NULL!	#NULL!	#NULL!
s138	213.202.180.73	female team	17	18 and under	FOOTBALL	senior and minor	club only	200	60	yes	145	200		yes	recurrent episodes	#NULL!	yes	yes	yes	yes	hips were out of line and my back muscles were too short		no	no							#NULL!	#NULL!	#NULL!	#NULL!
s134	46.7.36.43	female team	21	19-21	hurling and football	senior	club and county	360	120	no	#NULL!	#NULL!		yes	recurrent episodes	#NULL!	yes	no	no	#NULL!			no	no							#NULL!	#NULL!	#NULL!	#NULL!
s121	89.19.67.87	female team	33	over 21	HURLING/CAMOGIE	senior	club only	120	180	yes	400	0		yes	recurrent episodes	#NULL!	no	no	no	#NULL!			no	no							#NULL!	#NULL!	#NULL!	#NULL!
s119	213.233.147.121	female team	30	over 21	hurling and football	senior	club only	240	60	yes	60	0		yes	recurrent episodes	#NULL!	yes	no	no	#NULL!			no	no							#NULL!	#NULL!	#NULL!	#NULL!
s106	80.233.38.138	female team	20	19-21	hurling and football	senior	club and school	330	180	yes	240	0		yes	recurrent episodes	#NULL!	yes	sometimes	no	#NULL!			no	no							#NULL!	#NULL!	#NULL!	#NULL!
s105	213.133.66.234	female team	20	19-21	HURLING/CAMOGIE	senior	club and school	240	300	no	#NULL!	#NULL!		yes	recurrent episodes	#NULL!	yes	no	no	#NULL!			no	no							#NULL!	#NULL!	#NULL!	#NULL!
s101	213.233.150.101	female team	34	over 21	hurling and football	senior	club only	160	60	yes	60	90		yes	recurrent episodes	#NULL!	no	sometimes	no	#NULL!			no	no							#NULL!	#NULL!	#NULL!	#NULL!
s96	78.143.152.146	female team	19	19-21	HURLING/CAMOGIE	senior	club and county	180	120	no	#NULL!	#NULL!		yes	recurrent episodes	#NULL!	yes	yes	yes	yes	hip impingement/cam/fai/excessive bone formation/bone deformities/fais/femeroacetabular impingement		yes	no	yes	1	yes	no	0	yes	yes	no	yes	no	no	0
s81	83.70.59.118	female team	18	18 and under	hurling and football	senior and minor	club school and county	390	120	yes	120	0		yes	recurrent episodes	#NULL!	no	no	no	#NULL!			no	no							#NULL!	#NULL!	#NULL!	#NULL!
s83	213.233.147.148	female team	16	18 and under	hurling and football	senior and minor	club school and county	120	120	yes	-99	-99		yes	recurrent episodes	#NULL!	yes	no	yes	no			no	no							#NULL!	#NULL!	#NULL!	#NULL!
s65	37.128.193.236	female team	18	18 and under	HURLING/CAMOGIE	senior and minor	club and school	270	120	yes	240	60		yes	recurrent episodes	#NULL!	yes	no	yes	no			no	no							#NULL!	#NULL!	#NULL!	#NULL!
m5	89.19.67.69	female team	17	18 and under	hurling and football	minor	club school and county	360	420	yes	120	70		yes	recurrent episodes	#NULL!	no	no	no	#NULL!			no	no							#NULL!	#NULL!	#NULL!	#NULL!
m3	185.109.4.239	female team	16	18 and under	hurling and football	minor	club only	120	60	yes	60	0		yes	recurrent episodes	#NULL!	no	no	no	#NULL!			no	no							#NULL!	#NULL!	#NULL!	#NULL!
2200	2217	female team	19	19-21	HURLING/CAMOGIE	senior	club and county	450	120	yes	40	0		yes	other	recurrent epsiodes lasting more than 12 weeks	yes	yes	yes	yes	hip impingement/cam/fai/excessive bone formation/bone deformities/fais/femeroacetabular impingement		yes	yes	yes	1	yes	no	0	yes	yes	no	yes	no	no	0
1600	1605	female team	28	over 21	HURLING/CAMOGIE	senior	club and county	360	120	yes	60	0		yes	other	recurrent epsiodes lasting more than 12 weeks	yes	sometimes	yes	yes	2, 37		no	no							#NULL!	#NULL!	#NULL!	#NULL!
s183	92.60.200.141	female team	21	19-21	HURLING/CAMOGIE	senior	club and school	120	120	yes	40	0		yes	other	1 week	no	no	no	#NULL!			no	no							#NULL!	#NULL!	#NULL!	#NULL!
700	702	female team	17	18 and under	HURLING/CAMOGIE	minor	club only	70	70	yes	120	60		yes	other	1 week	no	no	no	#NULL!			no	no							#NULL!	#NULL!	#NULL!	#NULL!
